# Supplementary material for: Protein profiles of enzymatically isolated rumen epithelium in sheep fed a fibrous diet
Source: J Anim Sci Biotechnol. 2019 Jan 25;10:5. doi: 10.1186/s40104-019-0314-0 (PMC6346531; doi:10.1186/s40104-019-0314-0)
Supplement: Supplementary file 1 — Categories and characterisation of all proteins identifiied in the rumen epithelium proteome. (XLSX 186 kb) [file 40104_2019_314_MOESM1_ESM.xlsx]

## Sheet: Suppl._Table_1pept_merged
Category	Ovine Uniprot protein accession no.	Ovine ensembl protein accession no.	Symbol	Description	PEAKS score -10 log P	Number of peptides matched	Sequence coverage (%)	Number of unique peptides	Unique peptides matched	Mr (Da)	pI	Gene ontology (biological process)	Gene ontology (cellular component)	Gene ontology (molecular function)		Subcellular location [CC]	Wolfpsort (score)	Combined annotation of subcellular location		Membrane categories	Transmembrane (TMHMM)	Beta strand	Signal peptide (SigP)	Transit peptide	GPI_anchor
Intermediate filaments
	W5Q611	ENSOARP00000018151.1	KRT1	keratin 1	133.62	12	12	3	R.TLLEGEESR.M R.SGGGGSYGSG.G A.QNKLNELEDALQK.A	75803	8.85614	complement activation, lectin pathway [GO:0001867]; establishment of skin barrier [GO:0061436]; negative regulation of inflammatory response [GO:0050728]; peptide cross-linking [GO:0018149]	cornified envelope [GO:0001533]; keratin filament [GO:0045095]	carbohydrate binding [GO:0030246]; structural constituent of epidermis [GO:0030280]			nucl (21)	cyto
	W5Q687	ENSOARP00000018227.1	KRT5	keratin 5	281.92	49	66	11	R.TTAENEFVMLKK.D R.LLREYQELMNTK.L R.SFSTASAITPSVSR.T K.VDALMDEINFMK.M K.YEELQQTAGR.H R.ISISASGGGFR.N K.QCANLQNAIADAEQRGELALK.D D.LDSIIAEVKAQYEDIANR.S R.TEAESWYQTK.Y R.RQLDGILGER.G R.NKLAELEDALQK.A	62724	7.6153		keratin filament [GO:0045095]; mitochondrion [GO:0005739]; plasma membrane [GO:0005886]	scaffold protein binding [GO:0097110]; structural molecule activity [GO:0005198]			nucl (16)	cyto
	W5Q6B8	ENSOARP00000018258.1	KRT6B	intermediate filament	299.79	63	84	16	K.TVKQNLEPLFEQYINNLR.R R.TVAENEFVNLKK.D R.ISIAGGSCAIGGGYGGR.I K.QCASLQSAIADAEQR.G T.VKQNLEPLFEQYINNLR.R K.QCASLQSAIADAEQRGELALK.D R.TFYDAELAQMQTH.I R.ISIAGGSCAIGGGYGGRIG.V R.TVAENEFVNLK.K K.KQCASLQSAIADAEQR.G V.AENEFVNLKK.D K.KQCASLQSAIADAEQR.G Q.CASLQSAIADAEQRGELALK.D R.TFYDAELAQMQTHISDTS.V R.KGFSAGSAR.L K.TVKQNLEPLFEQ.Y Q.CASLQSAIADAEQR.G	57306	8.50336		keratin filament [GO:0045095]	structural molecule activity [GO:0005198]			mito (22)	cyto
	W5Q6E8	ENSOARP00000018288.1	KRT75	keratin 75	187.5	27	24	2	R.AEAESWYQTKYEELQVTAGR.H K.RTAAENEFVALK.K	54159	5.7359	hematopoietic progenitor cell differentiation [GO:0002244]	keratin filament [GO:0045095]	structural molecule activity [GO:0005198]			mito (16)	cyto
	W5Q5Z3	ENSOARP00000018133.1	KRT77	keratin 77	109.78	14	8	2	R.SLDLDSIIDAVR.I G.GYAGGSSSGGYGGGGPR.G	60838	6.1983		keratin filament [GO:0045095]	structural molecule activity [GO:0005198]			nucl (19)	cyto
	W5Q5Q3	ENSOARP00000018043.1	KRT78	keratin 78	114.75	12	8	3	R.ATLENDFVVLKK.D K.VQITQLQQTIK.K K.GGSSVVK.G	57537	8.66144		keratin filament [GO:0045095]	structural molecule activity [GO:0005198]			mito (19)	cyto
	W5Q5S8	ENSOARP00000018068.1	KRT79	keratin 79	174.18	18	15	2	K.LGDLDAALYQAKEDLAR.L R.SSVSRQTYSTK.G	56463	6.99554		keratin filament [GO:0045095]	structural molecule activity [GO:0005198]			mito (13)	cyto
	W5Q6V9	ENSOARP00000018450.1	KRT80	keratin 80	65.27	9	3	2	R.TAVSKSSLSR.A K.GLQSFVELMKSIYEQELK.D	48135	6.07782		keratin filament [GO:0045095]	structural molecule activity [GO:0005198]			mito (18)	cyto
	W5Q160	ENSOARP00000016446.1	KRT10	keratin 10	182.7	17	18	7	R.ISSSKGSLGGGFSSGGFSGGSFSR.G K.GSLGGGFSSGGFSGGSFSR.G S.SSKGSLGGGFSSGGFSGGSFSR.G K.IRLENEIQTYR.S L.GGGFSSGGFSGGSFSR.G R.ISSSKGSLGGGFSSGGFSGGSFSR.G K.YENEVTLRQSVEADINGLR.R	57291	5.39984	keratinocyte differentiation [GO:0030216]; peptide cross-linking [GO:0018149]	cornified envelope [GO:0001533]; cytoplasm [GO:0005737]; intermediate filament [GO:0005882]	structural constituent of epidermis [GO:0030280]			nucl (23.5)	cyto				yes
	W5Q665	ENSOARP00000018205.1	KRT13	keratin 13	215.59	42	26	8	K.ILAATIDNNRIILEIDNAR.L R.DYSPYFKTIDELR.E K.ILAATIDNNRIIL.E R.LKYENELTLR.Q R.SGSYSSAWGGGTSGSSSGR.R R.FVSGGS.A Y.SSAWGGGTSGSSSGR.R R.FVSGGS.A	49738	4.9577	cytoskeleton organization [GO:0007010]	keratin filament [GO:0045095]	structural molecule activity [GO:0005198]			nucl (18.5)	cyto
	W5Q6L8	ENSOARP00000018359.1	KRT14	keratin 14	266.74	66	43	17	R.NKILTATVDNANVVLQIDNAR.L K.ILTATVDNANVVLQIDNAR.L R.LLEGEDAHLSSSQFSSGSQSSR.D R.ADLEMQIESLKEELAYLR.K R.QRPAETKDYSPYFK.T R.TMQNLEIELQSQLSMK.A K.ASLENSLEETKGR.Y K.DYSPYFKTIEDLR.N R.LSVEADINGLR.R R.ISSVLAGGSCR.A R.TKYETELNLR.L R.LSVEADINGLRR.V R.LSVEADINGLRR.V K.ILTATVDNANVVL.Q K.NHEEEMNSLRGQVGGDVNVE.M R.ADLEMQIESLKEE.L R.ISSVLAGGSCR.A	48635	5.18121	aging [GO:0007568]; epithelial cell differentiation [GO:0030855]; hair cycle [GO:0042633]; intermediate filament bundle assembly [GO:0045110]	basal part of cell [GO:0045178]; cell periphery [GO:0071944]; cytoplasm [GO:0005737]; keratin filament [GO:0045095]; nucleus [GO:0005634]	keratin filament binding [GO:1990254]; structural molecule activity [GO:0005198]			mito (16)	cyto
	W5Q6A4	ENSOARP00000018244.1	KRT15	keratin 15	207.33	45	26	10	K.ILAAAIDNSRVILEIDNAR.L R.VILEIDNARLAADDFR.L R.QSPTSPERDYSPYFK.T R.VILEIDNAR.L R.DAEAWFFSK.T K.ILAAAIDNSR.V K.TRLEQEIATYHSLLEGQDA.R H.SLLEGQDAR.M R.GVSVSSAR.F K.EVASNTEMIQTSK.S	49616	4.83331		intermediate filament [GO:0005882]	scaffold protein binding [GO:0097110]; structural molecule activity [GO:0005198]			nucl (18.5)	cyto
	W5Q702	ENSOARP00000018494.1	KRT16	keratin 16	163.74	12	11	8	K.AWLEQEIATYRR.L K.ILLDVKAWLEQEIATYR.R K.AWLEQEIATYR.R K.AWLEQEIATYRR.L R.VLDELTLARTDLE.M R.ILNEMRDQYEQ.I K.AWLEQEIATYR.R K.ILLDVKAWLEQE.I	41114	4.89203	aging [GO:0007568]; establishment of skin barrier [GO:0061436]; hair cycle [GO:0042633]; inflammatory response [GO:0006954]; innate immune response [GO:0045087]; intermediate filament cytoskeleton organization [GO:0045104]; keratinization [GO:0031424]; keratinocyte migration [GO:0051546]; morphogenesis of an epithelium [GO:0002009]; negative regulation of cell migration [GO:0030336]	intermediate filament [GO:0005882]	structural constituent of cytoskeleton [GO:0005200]			nucl (13)	cyto
	W5Q744	ENSOARP00000018536.1	KRT17	keratin 17	299.81	68	64	40	K.QAPGPAPDYSSYFKTIEDLR.N K.ALRGQVGGEINVEMDAAPGVDLSR.I R.NKILTATVDNANILLQIDNAR.L G.FGGGFGGVDGLLVGGEK.A R.TLQALEIELQSQLSMK.A R.ADLEMQIENLKEELAYLR.K K.QAPGPAPDYSSYFK.T K.ASLEGSLAETENR.Y R.GQVGGEINVEMDAAPGVDLSR.I R.TKFETEQALR.V R.ALEEANTELELKIR.D A.LRGQVGGEINVEMDAAPGVDLSR.I G.FGGGFGGVDGLLVGGEK.A K.ATMQNLNDR.L K.VRALEEANTELELK.I K.QAPGPAPDYSSYFKTIEDLR.N D.NANILLQIDNAR.L K.QAPGPAPDYSSYFKTIEDL.R R.ADLEM…	50403	5.24371	hair follicle morphogenesis [GO:0031069]; intermediate filament organization [GO:0045109]; keratinization [GO:0031424]; positive regulation of cell growth [GO:0030307]; positive regulation of hair follicle development [GO:0051798]; positive regulation of translation [GO:0045727]	cell periphery [GO:0071944]; cytoplasm [GO:0005737]; intermediate filament [GO:0005882]	MHC class II protein binding [GO:0042289]; MHC class II receptor activity [GO:0032395]; structural molecule activity [GO:0005198]			cyto (14.5)	cyto
	W5PZX0	ENSOARP00000016006.1	KRT24	keratin 24	135.28	12	9	3	K.RTLQALEIELQSQLAMK.S K.YENELHLRQTVEADINGLR.K K.FGPGSR.D	48546	4.94403		intermediate filament [GO:0005882]	structural molecule activity [GO:0005198]			mito (19)	cyto
	W5Q6M7	ENSOARP00000018368.1	KRT83	keratin 83	135.98	20	8	2	M.TGFSTVGSGFGSR.A R.KSDLEANSEALIQEIDFLR.R	50330	5.12408		keratin filament [GO:0045095]	structural molecule activity [GO:0005198]			mito (18)	cyto
	W5Q0H4	ENSOARP00000016210.1	KRT25	keratin 25	155.37	8	10	7	K.VTMQNLNDRLASYLENVR.A T.MQNLNDRLASYLENVR.A Q.NLNDRLASYLENVR.A N.LNDRLASYLENVR.A T.MQNLNDRLASYLENVR.A Q.NLNDRLASYLENVR.A R.LASYLENVR.A	49393	4.96942	aging [GO:0007568]; hair follicle morphogenesis [GO:0031069]; intermediate filament organization [GO:0045109]	intermediate filament [GO:0005882]	protein heterodimerization activity [GO:0046982]; structural molecule activity [GO:0005198]			mito (26.5)	cyto
	W5Q0U7	ENSOARP00000016333.1	KRT27	keratin type I cytoskeletal 27	86.13	10	6	2	R.LGSCGGAGSVR.L R.FSSASR.R	50088	4.966	hair follicle morphogenesis [GO:0031069]	intermediate filament [GO:0005882]	structural molecule activity [GO:0005198]			mito (17)	cyto
	W5Q0V6	ENSOARP00000016342.1	KRT28	keratin 28	80.98	12	6	2	N.AAPGVDLTLLLNNMR.A N.TEADINGLRR.V	50859	5.07977		intermediate filament [GO:0005882]	structural molecule activity [GO:0005198]			mito (18)	cyto
	W5Q5A7	ENSOARP00000017897.1	KRT32	keratin 32	111.31	14	9	2	E.EVGALR.C S.TPSQPSSSVPR.T	45075	4.75983		intermediate filament [GO:0005882]	structural molecule activity [GO:0005198]			mito (10)	mito
	W5Q5N5	ENSOARP00000018025.1	KRT35	keratin type I cuticular Ha5	143.53	30	14	3	K.ASFSSGSLKVPGGAGGGSAR.V Y.LCPDYQSYFQTIEELQKK.I M.RDALESTLAETEAR.Y	50553	4.98077		intermediate filament [GO:0005882]	structural molecule activity [GO:0005198]			mito (14.5)	cyto
	W5Q5X4	ENSOARP00000018114.1	KRT36	keratin 36	256.92	66	46	29	R.LVLQIDNAKLAADDFR.T R.YSSQLAQMQGLIGNVEAQLAEIR.C R.NSLECTLAETEAR.Y K.TIEELQQKILLTK.A R.TKYETELGVR.Q R.CDLERQNQEYQVLLDVK.A R.SVGSCRGPSLAGVSGSASSIR.L K.ARLESEIATYR.R G.LIGNVEAQLAEIR.C K.ADNARLVLQIDNAK.L R.NVNALEIELQAEHSMR.N R.CQLGDRLNVEVDAAPPVDLNK.I S.MRNSLECTLAETEAR.Y R.LLEGEDCKLPAHPCATECKPA.V Q.VVSSSEQLQCCQTEIIELRR.N R.LESEIATYR.R K.ILLTKADNAR.L Q.LQCCQTEIIELRR.N R.CQLGDRLNVEVDAAPPVDLNK.I R.LNVEV…	51399	4.94208	regulation of keratinocyte differentiation [GO:0045616]	intermediate filament [GO:0005882]	structural constituent of epidermis [GO:0030280]			mito (16.5)	cyto
	W5Q6D3	ENSOARP00000018273.1		keratin	289.07	56	72	7	K.VLDTKWTLLQEQGTR.T K.QCTSLQSAIADAEQR.G R.TAAENEFVK.L K.KQCTSLQSAIADAEQR.G K.QCTSLQSAIADAEQRGELALK.D R.ISIAGGSCVIGGGYGGR.I T.LLQEQGTR.T	60089	8.50714		keratin filament [GO:0045095]	structural molecule activity [GO:0005198]			nucl (15)	cyto
	W5Q6A0	ENSOARP00000018240.1		keratin filament	75.94	16	6	3	R.GLGGLAISSSALC.S R.DFSSCSAVVPKPGVRGFANGLAFHGGSPR.G R.SQGGVICGDLGSTVPR.G	54756	5.41547		keratin filament [GO:0045095]	structural molecule activity [GO:0005198]			cyto (11.5)	cyto
	W5Q5M3	ENSOARP00000018013.1		keratin type I	46.13	6	3	2	R.AQYDELAQK.N R.IVLQIDNAR.L	46048	5.11383		intermediate filament [GO:0005882]	structural molecule activity [GO:0005198]			mito (19)	cyto
	F5AY94	ENSOARP00000008484.1	KRTAP11-1	keratin associated protein 11-1	83.69	34	4	2	R.TYQQSCVSSCR.R R.QTTCVSSPCSTTCSRPLTFISSGCQPLSGVSTVCKPVR.S	16887	8.38422						mito (12)	extr
	W5NRL7	ENSOARP00000000807.1	KRTAP15-1	keratin associated protein 15-1	75.17	19	2	2	R.FFQTSCSHPQNFIFR.S M.SFNCSTGNFSR.S	14728	8.57587						extr (20)	extr
	W5NPI9	ENSOARP00000000079.1		keratin associated protein family	94.09	31	3	3	R.DPCCCRPVSSQTTVSRPVTFVPR.C R.CTRPICEPCR.R R.TFRTSPCC	14164	8.5224		keratin filament [GO:0045095]				extr (17)	cyto
	W5NRP7	ENSOARP00000000837.1	KRTAP PMG	pmg-1 and pmg-2 encode small proteins rich in G, S, F, Y and Q and contain characteristic repeats reminiscent of the keratin-associated proteins (KAPs).Â	88.98	18	3	2	R.SSFYRPTFFSSR.S R.TQTVVSSPCQTSCYRPR.T	17472	8.44867						extr (15)	extr
	Q28592	ENSOARP00000022814.1	SPRR2	Small proline-rich protein	82.07	35	3	2	K.CPEPCPPPK.C K.QPCQPPPVVCPPK.C	6973
Cytoskeletal
	W5NYG7	ENSOARP00000003215.1	ACTB	actin beta	198.56	41	19	12	R.VAPEEHPVLLTEAPLNPK.A G.IVMDSGDGVTHTVPIYEGYALPHAILR.L K.ILTERGYSFTTTAER.E R.TTGIVMDSGDGVTHTVPIYEGYALPHAILR.L R.GYSFTTTAEREIVR.D K.DLYANTVLSGGTTMYPGIADR.M E.LRVAPEEHPVLLTEAPLNPK.A P.VLLTEAPLNPK.A V.MDSGDGVTHTVPIYEGYALPHAILR.L R.FRCPEALFQPSF.L V.MDSGDGVTHTVPIYEGYALPHAILR.L S.GRTTGIVMDSGDGVTHTVPIYEGYALPHAILR.L	41995	5.29156	negative regulation of protein binding [GO:0032091]	actin cytoskeleton [GO:0015629]; cortical cytoskeleton [GO:0030863]; cytoplasmic ribonucleoprotein granule [GO:0036464]; cytosol [GO:0005829]; myelin sheath [GO:0043209]; NuA4 histone acetyltransferase complex [GO:0035267]; plasma membrane [GO:0005886]	ATP binding [GO:0005524]; identical protein binding [GO:0042802]; kinesin binding [GO:0019894]; nitric-oxide synthase binding [GO:0050998]; structural constituent of postsynaptic actin cytoskeleton [GO:0098973]; Tat protein binding [GO:0030957]			cysk (32)	cyto
	W5QAX3	ENSOARP00000019868.1	ACTG1	actin gamma 1	198.56	41	19	11	R.VAPEEHPVLLTEAPLNPK.A G.IVMDSGDGVTHTVPIYEGYALPHAILR.L K.ILTERGYSFTTTAER.E R.TTGIVMDSGDGVTHTVPIYEGYALPHAILR.L K.DLYANTVLSGGTTMYPGIADR.M E.LRVAPEEHPVLLTEAPLNPK.A P.VLLTEAPLNPK.A V.MDSGDGVTHTVPIYEGYALPHAILR.L R.FRCPEALFQPS.F V.MDSGDGVTHTVPIYEGYALPHAILR.L S.GRTTGIVMDSGDGVTHTVPIYEGYALPHAILR.L	41977	5.30865	cellular response to interferon-gamma [GO:0071346]; sarcomere organization [GO:0045214]	cytoskeleton [GO:0005856]; dense body [GO:0097433]; extracellular exosome [GO:0070062]; extracellular matrix [GO:0031012]; filamentous actin [GO:0031941]; focal adhesion [GO:0005925]; myelin sheath [GO:0043209]; myofibril [GO:0030016]; phagocytic vesicle [GO:0045335]; plasma membrane [GO:0005886]	ATP binding [GO:0005524]; identical protein binding [GO:0042802]; profilin binding [GO:0005522]; structural constituent of cytoskeleton [GO:0005200]; ubiquitin protein ligase binding [GO:0031625]			cysk (32)	cyto
		ENSOARP00000009429.1	BSG	basigin	224.44	44	20	20	R.RKPDEVLDDEDIGSAPLK.S R.SGQYSCIFLPEHAGR.T R.TDLEVRGPPSIK.A R.TELHIPNVDLKEDPGK.Y K.KSEHATEGETVILVCK.S R.IWTNIDNDGSKTR.L K.SEHATEGETVILVCK.S R.IWTNIDNDGSK.T R.SGQYSCIFLPEHAGRTDLEVR.G G.AGSRIWTNIDNDGSK.T R.TELHIPNVDLK.E K.FFVVSSESR.T R.KPDEVLDDEDIGSAPLK.S K.FFVVSSESR.T R.KPDEVLDDEDIGSAP.L R.TELHIPNVDLKED.P K.FFVVSSESRTELHIPNVDLK.E K.VLKEDALPDLK.M R.KPDEVLDDEDIGSAPLKS.S D.SEDRSGQYSCIFLPEHAGR.T	29571		protein localization to plasma membrane						plas_mem
	W5QBQ9	ENSOARP00000020156.1	MYH9	myosin heavy chain 9	226.67	15	27	21	K.HSQAVEELAEQLEQTKR.V R.VISGVLQLGNIVFKK.E K.VSHLLGINVTDFTR.G K.KANLQIDQLNTDLNLER.S R.IAQLEEELEEEQGNTELVNDRLK.K K.IAQLEEQLDNETKER.Q K.ANLQIDQLNTDLNLER.S K.QTLENERGELANEVK.V R.QGFPNRVVFQEFR.Q K.ALELDSNLYR.I R.VISGVLQLGNIVFK.K R.NSDQASMPDNTAAQKVSHLLGINVTDFTR.G K.IRELESQISELQEDLESER.A R.QAQQERDELADEIANSSGK.G R.HEMPPHIYAITDTAYR.S R.QRYEILTPNSIPK.G K.SDLLLESYNKYR.F N.FINNPLAQADWAAK.K R.GILTPR.I R.SIAVA…	220832	6.10614	actin cytoskeleton reorganization [GO:0031532]; actin filament-based movement [GO:0030048]; actomyosin structure organization [GO:0031032]; angiogenesis [GO:0001525]; blood vessel endothelial cell migration [GO:0043534]; cell-cell adhesion [GO:0098609]; cytokinetic process [GO:0032506]; establishment of meiotic spindle localization [GO:0051295]; establishment of T cell polarity [GO:0001768]; in u…	actomyosin contractile ring [GO:0005826]; brush border [GO:0005903]; cell-cell adherens junction [GO:0005913]; cleavage furrow [GO:0032154]; COP9 signalosome [GO:0008180]; cytosol [GO:0005829]; extracellular matrix [GO:0031012]; focal adhesion [GO:0005925]; immunological synapse [GO:0001772]; integrin complex [GO:0008305]; myosin II complex [GO:0016460]; myosin II filament [GO:0097513]; neuromusc…	actin-dependent ATPase activity [GO:0030898]; actin filament binding [GO:0051015]; ADP binding [GO:0043531]; ATP binding [GO:0005524]; cadherin binding [GO:0045296]; microfilament motor activity [GO:0000146]; protein domain specific binding [GO:0019904]; protein homodimerization activity [GO:0042803]; protein membrane anchor [GO:0043495]			cyto_nucl (15.6667)	cyto_nucl
	W5QCP9	ENSOARP00000020497.1	COL6A3	collagen type VI alpha 3 chain	225.66	10	27	22	R.IAVAQYSDDVKVESR.F R.DFLYKVIDELDVKPDGTR.I R.NIDSEEVGKIASNSATAFR.V R.LDQRVPQIAFVITGGK.S K.IGDLQPQIVNLLK.S K.QSGVVPFIIQAK.N K.TLNLGYALDYAQR.Y K.SAGSRIEDGVPQHLVLFLGGR.S R.VAVVTYNNEVTTEIR.F R.DIVFLVDGSSK.L K.SLDAVSQPAQELKR.S K.TYKSQASVLDAIR.R K.QSGVVPFIIQAK.N K.VGLEHLRLNHFVPEAGSR.L K.LGLTNFNAIRDFIAK.V K.MKPLDGSALYTGSALDFVR.N R.SGILAFAVGNK.V R.IGVLQFSNDVF.P R.SGFPLLKEFVQR.V K.ILDDLTIAESNCPR.G R.GPSVV…	340445	6.08759		collagen trimer [GO:0005581]; extracellular space [GO:0005615]; proteinaceous extracellular matrix [GO:0005578]; sarcolemma [GO:0042383]	serine-type endopeptidase inhibitor activity [GO:0004867]			extr (17)	extr				yes	SIGNAL 1 25 {ECO:0000256|SAM:SignalP}.		yes
	W5PE01	ENSOARP00000008665.1	TAGLN2	transgelin 2	156.25	22	10	9	R.DDGLFSGDPNWFPK.K R.YGINTTDIFQTVDLWEGK.N N.TTDIFQTVDLWEGK.N L.FSGDPNWFPK.K G.INTTDIFQTVDLWEGK.N D.GLFSGDPNWFPK.K K.DGTVLCELINGLYPEGQAPVK.K D.DGLFSGDPNWFPK.K G.LFSGDPNWFPK.K	26358	9.0368	epithelial cell differentiation [GO:0030855]		cadherin binding [GO:0045296]			extr (12)	extr
	W5PRJ4	ENSOARP00000013073.1	VCP 2	valosin containing protein 2	150.51	12	8	7	R.LIVDEAINEDNSVVSLSQPK.M K.VVETDPSPYCIVAPDTVIHCEGEPIKR.E Q.VTWEDIGGLEDVK.R Q.LIYIPLPDEK.S C.IVLSDDTCSDEK.I A.IIFIDELDAIAPK.R H.GEVER.R	89934	5.19171	activation of cysteine-type endopeptidase activity involved in apoptotic process [GO:0006919]; aggresome assembly [GO:0070842]; ATP metabolic process [GO:0046034]; autophagosome maturation [GO:0097352]; double-strand break repair [GO:0006302]; endoplasmic reticulum stress-induced pre-emptive quality control [GO:0061857]; endosome to lysosome transport via multivesicular body sorting pathway [GO:0…	ATPase complex [GO:1904949]; cytosol [GO:0005829]; Derlin-1 retrotranslocation complex [GO:0036513]; lipid droplet [GO:0005811]; myelin sheath [GO:0043209]; nucleoplasm [GO:0005654]; perinuclear region of cytoplasm [GO:0048471]; proteasome complex [GO:0000502]; site of double-strand break [GO:0035861]; VCP-NPL4-UFD1 AAA ATPase complex [GO:0034098]; VCP-NSFL1C complex [GO:1990730]	ADP binding [GO:0043531]; ATPase activity [GO:0016887]; ATP binding [GO:0005524]; BAT3 complex binding [GO:1904288]; deubiquitinase activator activity [GO:0035800]; identical protein binding [GO:0042802]; K48-linked polyubiquitin modification-dependent protein binding [GO:0036435]; MHC class I protein binding [GO:0042288]; protein domain specific binding [GO:0019904]; protein phosphatase binding …			cyto (24)	cyto
	W5PKY9	ENSOARP00000011112.1	MYL12A	myosin light chain 12A [Source	147.19	38	8	7	R.FTDEEVDELYR.E C.FDEEATGTIQEDYLR.E K.LNGTDPEDVIR.N K.GNFNYIEFTR.I M.FDQSQIQEFK.E A.FACFDEEATGTIQEDYLR.E D.GFIDK.E	19865	4.67157	protein localization to plasma membrane [GO:0072659]; regulation of cell shape [GO:0008360]	myosin II complex [GO:0016460]; stress fiber [GO:0001725]; Z disc [GO:0030018]	calcium ion binding [GO:0005509]; glutamate receptor binding [GO:0035254]			mito (15)	cyto_plas
	W5P742	ENSOARP00000006246.1		galectin	190.95	86	15	5	M.AGSFNVPHKTALPEGIR.V K.TALPEGIRVGTVLR.I L.IATEDGFKAVIADSEYHHFR.Y A.GRFYVNLLGSEEPGSDAALHFNPR.L K.TALPEGIR.V	15344	6.07452	heterophilic cell-cell adhesion via plasma membrane cell adhesion molecules [GO:0007157]	extracellular space [GO:0005615]	carbohydrate binding [GO:0030246]			cyto (20)	extr
	W5P748	ENSOARP00000006252.1		galectin	204.22	87	18	4	R.FYVNLLCSEEPGSDAALHFNPR.L M.AGSFNVPHKTTLPEGIR.V L.LIATEEGFKAVIADSEYHHFR.Y K.TTLPEGIRVGTVLR.I	15435	6.07831	heterophilic cell-cell adhesion via plasma membrane cell adhesion molecules [GO:0007157]	extracellular space [GO:0005615]	carbohydrate binding [GO:0030246]			cyto (20.5)	extr
	W5NRW4	ENSOARP00000000904.1	TPM4	tropomyosin 4	71.64	6	3	2	K.LVILEGELER.A Q.LVEEELDR.A	32752	4.7132		cortical cytoskeleton [GO:0030863]; filamentous actin [GO:0031941]; podosome [GO:0002102]; stress fiber [GO:0001725]				cyto (16)	cyto
	W5QJ62	ENSOARP00000022764.1	ACTN1	actinin alpha 1	195.74	23	19	7	K.LLETIDQLYLEYAKR.A R.LAILGIHNEVSK.I K.QFGAQANVIGPWIQTK.M R.QKDYETATLSEIK.A Q.QTFTAWCNSHLR.K K.ILAGDKNYITVDELR.R R.KDDPLTNLNTAFDVAEK.Y	101429	5.40961	actin crosslink formation [GO:0051764]; actin filament bundle assembly [GO:0051017]; actin filament network formation [GO:0051639]; focal adhesion assembly [GO:0048041]; negative regulation of cellular component movement [GO:0051271]; platelet formation [GO:0030220]	actin filament [GO:0005884]; brush border [GO:0005903]; fascia adherens [GO:0005916]; focal adhesion [GO:0005925]; ruffle [GO:0001726]; stress fiber [GO:0001725]; Z disc [GO:0030018]	actin filament binding [GO:0051015]; calcium ion binding [GO:0005509]; double-stranded RNA binding [GO:0003725]; integrin binding [GO:0005178]; ion channel binding [GO:0044325]; ligand-dependent nuclear receptor transcription coactivator activity [GO:0030374]; protein homodimerization activity [GO:0042803]; vinculin binding [GO:0017166]			cyto (25)	cyto
	W5P627	ENSOARP00000005881.1	GSN	gelsolin	221.88	24	18	16	K.TPSAAYLWVGAGASEAEKTGALELLR.V R.AQPVQVAEGSEPDSFWEALGGK.A R.VLRAQPVQVAEGSEPDSFWEALGGK.A K.GGVASGFKHVVPNEVVVQR.L R.AQPVQVAEGSEPDSFWEALGGKAAYR.T R.EVQGFESATFLGYFK.S R.AVQHREVQGFESATFLGYFK.S R.QTQVSVLPEGGETPLFKQFFK.N R.EGGQTAPASTR.L K.AGALNSNDAFVLK.T R.EVQGFESATFLGYFKSGLK.Y K.TASDFISKMDYPR.Q R.EGGQTAPASTRLFQVR.A K.HVVPNEVVVQR.L R.SPSNGAGTMSVSLVADENPFAQGALR.S G.AGTMSVSLVADENPFAQGALR.S	85727	6.22528	actin filament polymerization [GO:0030041]; actin filament reorganization [GO:0090527]; actin filament severing [GO:0051014]; actin nucleation [GO:0045010]; amyloid fibril formation [GO:1990000]; barbed-end actin filament capping [GO:0051016]; cellular response to interferon-gamma [GO:0071346]; cilium assembly [GO:0060271]; hepatocyte apoptotic process [GO:0097284]; negative regulation of viral e…	actin cap [GO:0030478]; cytosol [GO:0005829]; extracellular space [GO:0005615]; focal adhesion [GO:0005925]; lamellipodium [GO:0030027]; nucleus [GO:0005634]; phagocytic vesicle [GO:0045335]; plasma membrane [GO:0005886]; podosome [GO:0002102]; sarcoplasm [GO:0016528]	actin filament binding [GO:0051015]; calcium ion binding [GO:0005509]; myosin II binding [GO:0045159]			mito (21)	cyto				yes
	W5PRA1	ENSOARP00000012979.1	ACTG2	actin gamma 2 smooth muscle enteric	137.17	25	8	2	R.GYSFVTTAER.E V.ALDFENEMATAASSSSLEKSYELPDGQVITIGNER.F	41877	5.30756	mesenchyme migration [GO:0090131]; positive regulation of gene expression [GO:0010628]	cell body [GO:0044297]; cell periphery [GO:0071944]; cytoplasm [GO:0005737]; filopodium [GO:0030175]; lamellipodium [GO:0030027]; myosin filament [GO:0032982]	ATP binding [GO:0005524]			cysk (32)	cyto
	W5QIN8	ENSOARP00000022590.1	FBN1	fibrillin 1	123.19	3	9	9	R.NTPEYEELCPR.G R.TCVDINECLLDPR.K R.YEDEECTLPVAGR.H K.ACEDIDECSLPNICVF.G K.GFIYKPELK.T H.STPDR.L R.DACGNGTCR.N V.DSTGK.N K.NTEGSYQCSCPK.G	312745	4.81097	camera-type eye development [GO:0043010]; cell adhesion mediated by integrin [GO:0033627]; embryonic eye morphogenesis [GO:0048048]; heart development [GO:0007507]; negative regulation of osteoclast development [GO:2001205]; post-embryonic eye morphogenesis [GO:0048050]; sequestering of BMP in extracellular matrix [GO:0035582]; sequestering of TGFbeta in extracellular matrix [GO:0035583]; skeleta…	basement membrane [GO:0005604]; extracellular space [GO:0005615]; microfibril [GO:0001527]	calcium ion binding [GO:0005509]; extracellular matrix structural constituent [GO:0005201]; heparin binding [GO:0008201]; identical protein binding [GO:0042802]; integrin binding [GO:0005178]			nucl (24.5)	extr					SIGNAL 1 24 {ECO:0000256|SAM:SignalP}.
	W5Q2U7	ENSOARP00000017035.1	PLEC	plectin	212.15	8	27	21	K.FLEGTSSIAGVLVDATKER.L R.LLLEAQAATGFLLDPVKGER.L R.RVDSAEWGVDLPSVEAQLGSHR.G R.LGFHLPLEVAYQR.G K.ATVEVPVGSFQGR.A R.QTNLENLDQAFSVAERDLGVTR.L R.LLEAQIATGGIIDPEESHRLPVDVAYQR.G R.LTAEDLYEAR.V R.LLFNDVQALK.D R.YSELSTLTSQYIR.F R.EAFQKATVEVPVGSFQGR.A K.AVTGYKDPYSGQSVSLFQA.L E.LVYTDSEARDVFEK.A R.GYLDEETSTALSAPRDDAK.T R.LLEAQIATGGIIDPVHSHRVPVDVAY.Q R.RDETSGLFLLPLSEAR.K K.TAQLERTLEEEHVTVVQLR.E K.AVTGYKDPYSG…	480491	6.03485	hemidesmosome assembly [GO:0031581]	brush border [GO:0005903]; contractile fiber [GO:0043292]; cytosol [GO:0005829]; extracellular matrix [GO:0031012]; focal adhesion [GO:0005925]; hemidesmosome [GO:0030056]; intermediate filament cytoskeleton [GO:0045111]; sarcolemma [GO:0042383]	actin binding [GO:0003779]; ankyrin binding [GO:0030506]; cadherin binding [GO:0045296]			cyto_nucl (16)	extr				yes
	W5PT68	ENSOARP00000013649.1	FLNB	filamin B	173	6	13	9	K.SPFTVGVAAPLDLSR.I K.VLFASQEIPTSPFR.V R.VQAQGPGLKEAFTNKPNVFTVVTR.L R.VLQSFTVDSSKAGLAPLEVR.V K.SPFEVQVGPEAGMQK.V K.SGCIVNNLAEFTVDPK.D K.TYSVEYLPK.V K.GLHVVEVTYDDVPVPNSPFK.V K.TATPEIVDNKDGTVTVR.Y	282407	5.59589	actin cytoskeleton organization [GO:0030036]; cellular response to interferon-gamma [GO:0071346]; epithelial cell morphogenesis [GO:0003382]; keratinocyte development [GO:0003334]; skeletal muscle tissue development [GO:0007519]	brush border [GO:0005903]; cytosol [GO:0005829]; extracellular matrix [GO:0031012]; focal adhesion [GO:0005925]; phagocytic vesicle [GO:0045335]; plasma membrane [GO:0005886]; stress fiber [GO:0001725]	actin binding [GO:0003779]; cadherin binding [GO:0045296]; identical protein binding [GO:0042802]			cyto_nucl (18.1667)	cyto				yes
	W5P8Z5	ENSOARP00000006903.1	MYH13	myosin heavy chain 13	115.93	4	9	3	R.QMAETQKHLR.S R.TCSLMDAEERCEGLIK.S R.IEAQNRPFDSKK.A	223142	5.72467	cellular response to starvation [GO:0009267]	myofibril [GO:0030016]; myosin complex [GO:0016459]	actin filament binding [GO:0051015]; ATP binding [GO:0005524]; motor activity [GO:0003774]			cyto_nucl (15)	cyto_nucl
	W5PJ75	ENSOARP00000010495.1	SPTAN1	spectrin alpha, non-erythrocytic 1Â	215.84	15	25	22	K.HALLEADVAAHQDRIDGITIQAR.Q R.LAALADQWQFLVQK.S K.SADESGQALLAAGHYASDEVREK.L K.LIDVDHYAKDEVATR.M R.SSLSSAQADFNQLAELDRQIK.S K.SLSAQEEKITALDEFATK.L K.REELITNWEQIR.T R.LQQLFRDVEDEETWIR.E K.HQAFEAELSANQSRIDALEK.A R.KVEDLFLTFAK.K K.LLVSSEDYGRDLTGVQNLR.K R.GLVSSDELAKDVTGAEALLER.H R.DAEELEKWIQEK.L R.GKDLIGVQNLLK.K R.GVIDVGNSLIDR.G K.HQAFEAEVQANSGAIVK.L R.EELITNWEQIR.T R.AALLELWELRR.Q R.RQDLEDSLQAQQY.F R.E…	259914	5.25482		intracellular membrane-bounded organelle [GO:0043231]; microtubule cytoskeleton [GO:0015630]	cadherin binding [GO:0045296]			nucl (16.5)	cyto
	W5P4R1	ENSOARP00000005414.1	MSN	moesin	72.29	3	2	2	K.APDFVFYAPR.L K.IGFPWSEIR.N	77512	7.59491	cellular response to testosterone stimulus [GO:0071394]; establishment of endothelial barrier [GO:0061028]; establishment of epithelial cell apical/basal polarity [GO:0045198]; gland morphogenesis [GO:0022612]; immunological synapse formation [GO:0001771]; membrane to membrane docking [GO:0022614]; positive regulation of cellular protein catabolic process [GO:1903364]; positive regulation of earl…	apical plasma membrane [GO:0016324]; basolateral plasma membrane [GO:0016323]; cell surface [GO:0009986]; cytoskeleton [GO:0005856]; cytosol [GO:0005829]; filopodium [GO:0030175]; focal adhesion [GO:0005925]; invadopodium [GO:0071437]; microvillus [GO:0005902]; myelin sheath [GO:0043209]; perinuclear region of cytoplasm [GO:0048471]; pseudopodium [GO:0031143]; uropod [GO:0001931]	actin binding [GO:0003779]; cell adhesion molecule binding [GO:0050839]; double-stranded RNA binding [GO:0003725]; protein kinase binding [GO:0019901]; receptor binding [GO:0005102]			nucl (23)	plas				yes
	W5PYC5	ENSOARP00000015459.1	PFN1	profilin 1	115.7	31	4	3	R.SSFFVNGLTLGGQK.C I.DSPSVWAAVPGK.T K.TFVNITPAEVCIL.V	13123	4.61676	actin cytoskeleton organization [GO:0030036]		actin binding [GO:0003779]			cyto_nucl (14.5)	cyto_nucl
	W5PWH2	ENSOARP00000014805.1	MYH14	myosin heavy chain 14	121.5	5	9	6	R.LLGLGVTDFSR.A R.AGRELQAAQAQLSEWR.R K.SLREAQAGLAEAQEDLEAER.A X.EAEVELAESGR.R R.AGDGER.A R.AELEALLSSKDDVGK.S	222438	5.78217	actin filament-based movement [GO:0030048]; actomyosin structure organization [GO:0031032]; mitochondrion morphogenesis [GO:0070584]; neuronal action potential [GO:0019228]; sensory perception of sound [GO:0007605]; skeletal muscle contraction [GO:0003009]; skeletal muscle tissue development [GO:0007519]; vocalization behavior [GO:0071625]	axon [GO:0030424]; brush border [GO:0005903]; cytoplasm [GO:0005737]; growth cone [GO:0030426]; myelin sheath [GO:0043209]; myosin II complex [GO:0016460]; myosin II filament [GO:0097513]; stress fiber [GO:0001725]	actin-dependent ATPase activity [GO:0030898]; actin filament binding [GO:0051015]; ATP binding [GO:0005524]; microfilament motor activity [GO:0000146]			nucl (16.5)	cyto				yes
	W5P8W6	ENSOARP00000006873.1	COL12A1	collagen type XII alpha 1 chain	102.19	1	4	4	K.VEDIIEAINTFPYR.G R.IVEVFEIGPK.R Q.EITVR.G E.GDGGR.T	339796	5.33917	endodermal cell differentiation [GO:0035987]	extracellular matrix [GO:0031012]; extracellular space [GO:0005615]				E.R. (14.5)	extr					SIGNAL 1 23 {ECO:0000256|SAM:SignalP}.
	W5PFI7	ENSOARP00000009202.1	VCL	vinculin	153.19	12	11	8	K.AQQVSQGLDVLTAKVENAAR.K K.GWLRDPNASPGDAGEQAIR.Q R.ALAKQVATALQNLQTK.T K.SFLDSGYRILGAVAK.V K.AVAGNISDPGLQK.S K.LLAVAATAPPDAPNREEVFDER.A A.SPGDAGEQAIR.Q R.TDAGFTLR.W	116697	5.75348	adherens junction assembly [GO:0034333]; apical junction assembly [GO:0043297]; axon extension [GO:0048675]; epithelial cell-cell adhesion [GO:0090136]; lamellipodium assembly [GO:0030032]; morphogenesis of an epithelium [GO:0002009]; protein localization to cell surface [GO:0034394]; regulation of cell migration [GO:0030334]	costamere [GO:0043034]; fascia adherens [GO:0005916]; focal adhesion [GO:0005925]; podosome [GO:0002102]; sarcolemma [GO:0042383]	actin filament binding [GO:0051015]; alpha-catenin binding [GO:0045294]; cadherin binding [GO:0045296]; dystroglycan binding [GO:0002162]; structural molecule activity [GO:0005198]; ubiquitin protein ligase binding [GO:0031625]			cyto (23.5)	cyto
	W5P640	ENSOARP00000005894.1	LMNA	lamin A/C	137.83	16	8	7	R.VAVEEVDEEGKFVR.L R.ITESEEVVSREVSGIK.A K.AGQVVTIWAAGAGATHSPPTDLVWK.A R.TALINSTGEEVAMRK.L K.AQNTWGCGNSLR.T R.KLLEGEEESRPPL.P K.AAYEAELGDARK.T	73619	6.2608	cellular response to hypoxia [GO:0071456]; establishment or maintenance of microtubule cytoskeleton polarity [GO:0030951]; negative regulation of cardiac muscle hypertrophy in response to stress [GO:1903243]; negative regulation of extrinsic apoptotic signaling pathway [GO:2001237]; negative regulation of mesenchymal cell proliferation [GO:0072201]; negative regulation of release of cytochrome c …	extracellular matrix [GO:0031012]; lamin filament [GO:0005638]; nuclear membrane [GO:0031965]; nucleoplasm [GO:0005654]	structural molecule activity [GO:0005198]			nucl (29.5)	extr_nucl				yes
	W5QI29	ENSOARP00000022379.1	ECM1	extracellular matrix protein 1	116.32	9	3	3	R.QHVVYGPWNLPQTGFSHLSR.Q R.QGETLNLLETGYSR.C R.LSCFQEEAPRPHYQLR.A	60425	7.01776	inflammatory response [GO:0006954]; negative regulation of bone mineralization [GO:0030502]; negative regulation of cytokine-mediated signaling pathway [GO:0001960]; negative regulation of peptidase activity [GO:0010466]; positive regulation of angiogenesis [GO:0045766]; positive regulation of endothelial cell proliferation [GO:0001938]; regulation of T cell migration [GO:2000404]; regulation of …	extracellular matrix [GO:0031012]; extracellular space [GO:0005615]	interleukin-2 receptor binding [GO:0005134]; laminin binding [GO:0043236]; protease binding [GO:0002020]; protein C-terminus binding [GO:0008022]			extr (28)	extr					SIGNAL 1 21 {ECO:0000256|SAM:SignalP}.
	W5PK02	ENSOARP00000010773.1	POSTN	periostin	72.45	5	4	4	A.AITSDILEALGR.D Y.FAPSNEAWDNLDPDIR.R L.EILNK.L G.DPEFR.L	93316	7.03778	cell adhesion [GO:0007155]; cellular response to vitamin K [GO:0071307]; extracellular matrix organization [GO:0030198]; regulation of Notch signaling pathway [GO:0008593]; tissue development [GO:0009888]	extracellular space [GO:0005615]; proteinaceous extracellular matrix [GO:0005578]; trans-Golgi network [GO:0005802]	heparin binding [GO:0008201]; metal ion binding [GO:0046872]			E.R. (23)	extr					SIGNAL 1 21 {ECO:0000256|SAM:SignalP}.
	W5PK27	ENSOARP00000010798.1	MYL6	myosin light chian 6	122.69	23	4	4	K.NKDQGTYEDYVEGLR.V R.ALGQNPTNAEVLKVLGNPK.S K.VLDFEHFLPMLQTVAK.N R.ALGQNPTNAEVLK.V	23442	5.13678		brush border [GO:0005903]; extracellular matrix [GO:0031012]; unconventional myosin complex [GO:0016461]	calcium ion binding [GO:0005509]; structural constituent of muscle [GO:0008307]			cyto (17.5)	extr
	W5P5A0	ENSOARP00000005603.1	FLNA	filamin A	159.99	5	10	8	K.TGVAVNKPAEFTVDAK.H K.SPFSVGVSPSLDLSK.I K.IVGPSGAAVPCKVEPGLGADNSVVR.F K.VHSPSGALEECYVTEIDQDKYAVR.F K.YGGPYHIAGSPFK.A K.YGGDEIPFSPYRVR.A R.SPYTVTVGQACNPGACHAVGR.G A.GQHIAK.S	279840	5.86749	actin crosslink formation [GO:0051764]; actin cytoskeleton reorganization [GO:0031532]; adenylate cyclase-inhibiting dopamine receptor signaling pathway [GO:0007195]; cilium assembly [GO:0060271]; cytoplasmic sequestering of protein [GO:0051220]; establishment of protein localization [GO:0045184]; mitotic spindle assembly [GO:0090307]; negative regulation of apoptotic process [GO:0043066]; negati…	cell-cell junction [GO:0005911]; cytosol [GO:0005829]; extracellular matrix [GO:0031012]; filamentous actin [GO:0031941]; Myb complex [GO:0031523]; nucleolus [GO:0005730]; plasma membrane [GO:0005886]	actin filament binding [GO:0051015]; cadherin binding [GO:0045296]; Fc-gamma receptor I complex binding [GO:0034988]; G-protein coupled receptor binding [GO:0001664]; ion channel binding [GO:0044325]; kinase binding [GO:0019900]; potassium channel regulator activity [GO:0015459]; protein homodimerization activity [GO:0042803]; Rac GTPase binding [GO:0048365]; Ral GTPase binding [GO:0017160]; tran…			nucl (9.5)	cyto
	W5NU63	ENSOARP00000001707.1	MYH10	myosin heavy chain 10	112.95	4	7	3	K.AQFERDLQTR.D R.GGPISFSPSR.S K.NMDPLNDNVATLLHQSSDR.F	229098	5.43622	actin filament-based movement [GO:0030048]; actomyosin structure organization [GO:0031032]; mitotic cytokinesis [GO:0000281]; positive regulation of protein secretion [GO:0050714]	cell cortex [GO:0005938]; cleavage furrow [GO:0032154]; cytosol [GO:0005829]; midbody [GO:0030496]; myosin II complex [GO:0016460]; myosin II filament [GO:0097513]; polysome [GO:0005844]; stress fiber [GO:0001725]	actin-dependent ATPase activity [GO:0030898]; actin filament binding [GO:0051015]; ADP binding [GO:0043531]; ATP binding [GO:0005524]; microfilament motor activity [GO:0000146]; mRNA 5'-UTR binding [GO:0048027]; RNA stem-loop binding [GO:0035613]			cyto (21)	cyto
	W5P599	ENSOARP00000005602.1	EPCAM	epithelial cell adhesion molecule	94.1	10	2	2	R.EKPYDLQSLQSALKEVITSR.Y K.VNGELLDLDPGR.T	35352	8.15424	negative regulation of cell-cell adhesion mediated by cadherin [GO:2000048]; positive regulation of stem cell proliferation [GO:2000648]; positive regulation of transcription from RNA polymerase II promoter [GO:0045944]; signal transduction involved in regulation of gene expression [GO:0023019]; stem cell differentiation [GO:0048863]; ureteric bud development [GO:0001657]	apical plasma membrane [GO:0016324]; basolateral plasma membrane [GO:0016323]; bicellular tight junction [GO:0005923]; cell surface [GO:0009986]; integral component of membrane [GO:0016021]; lateral plasma membrane [GO:0016328]	protein complex binding [GO:0032403]			cyto_mito (9.83333)	plas			TRANSMEM 267 290 Helical. {ECO:0000256|SAM:Phobius}.
	W5PKC6	ENSOARP00000010897.1		actin family	86.04	12	4	2	D.SNDGVTHTVPIYEGYALPHAILR.L V.MDSNDGVTHTVPIYEGYALPHAILR.L	41113	5.02313						cysk (29)	cyto
	W5PSC8	ENSOARP00000013357.1	FBLN5	fibulin 5	119.3	14	5	5	R.YPGAYYIFQIK.S K.CIDPIRCEEPYLR.I R.QTGPISATLVMTRPIKGPR.D R.LRIYVSQYPF R.DQPFTILYR.D	50178	4.56134	elastic fiber assembly [GO:0048251]; protein localization to cell surface [GO:0034394]; regulation of removal of superoxide radicals [GO:2000121]; secretion [GO:0046903]	elastic fiber [GO:0071953]; extracellular space [GO:0005615]	calcium ion binding [GO:0005509]; integrin binding [GO:0005178]; protein C-terminus binding [GO:0008022]; protein homodimerization activity [GO:0042803]			extr (25)	extr					SIGNAL 1 23 {ECO:0000256|SAM:SignalP}.
	W5Q6H1	ENSOARP00000018311.1	PLS3	plastin 3	133.46	17	8	6	R.VYALPEDLVEVKPK.M R.IDINMSGFNETDDLKR.A R.RYTLNVLEDLGDGQK.A K.AYFHLLNQIAPK.G R.DGETLEELMKLSPEELLLR.W K.MINLSVPDTIDERA.I	70798	5.40887	bone development [GO:0060348]	cytosol [GO:0005829]; plasma membrane [GO:0005886]	actin binding [GO:0003779]; calcium ion binding [GO:0005509]			cyto (21.5)	cyto_plas
	W5PDN3	ENSOARP00000008547.1	SPTBN2	spectrin beta non-erythrocytic 2	112.23	6	10	6	R.LLEVLSGETLPKPTK.G R.SLDDFQAWLGR.T R.LGPLKLTLEQGQQLVAEGHPGAGQAAAR.T R.VDGANALANGLITGGHAARATVAEWK.D K.KHQVLEQALADYAQTIHQLA.A K.LEDFMSTMDANGERIR.G	263822	5.82013	actin filament capping [GO:0051693]; adult behavior [GO:0030534]; cerebellar Purkinje cell layer morphogenesis [GO:0021692]; multicellular organism growth [GO:0035264]; synapse assembly [GO:0007416]; vesicle-mediated transport [GO:0016192]	apical plasma membrane [GO:0016324]; cell junction [GO:0030054]; cytosol [GO:0005829]; neuronal cell body [GO:0043025]; spectrin [GO:0008091]	actin binding [GO:0003779]; cadherin binding [GO:0045296]; phospholipid binding [GO:0005543]; structural constituent of cytoskeleton [GO:0005200]			cyto (16)	cyto
	W5NZX9	ENSOARP00000003727.1	SPTBN1	spectrin beta non-erythrocytic 1	106.07	4	7	5	K.SNAHYNLQNAFNLAEQHLGLTK.L K.TAGYPNVNIHNFTTSWR.D K.QALQDTLALYK.M K.ILSSDDYGKDLTSVMR.L R.ENEVLEAWK.A	274404	5.39069	actin filament capping [GO:0051693]; common-partner SMAD protein phosphorylation [GO:0007182]; Golgi to plasma membrane protein transport [GO:0043001]; membrane assembly [GO:0071709]; mitotic cytokinesis [GO:0000281]; plasma membrane organization [GO:0007009]; positive regulation of interleukin-2 secretion [GO:1900042]; positive regulation of protein localization to plasma membrane [GO:1903078]; …	axolemma [GO:0030673]; cuticular plate [GO:0032437]; M band [GO:0031430]; nucleolus [GO:0005730]; postsynaptic density [GO:0014069]; spectrin [GO:0008091]	actin binding [GO:0003779]; ankyrin binding [GO:0030506]; cadherin binding [GO:0045296]; GTPase binding [GO:0051020]; phospholipid binding [GO:0005543]; structural constituent of cytoskeleton [GO:0005200]			cyto (21.5)	cyto
	W5Q3C2	ENSOARP00000017210.1		plectin repeats	90.59	6	10	7	R.LLEAQIATGGVIDPVHSHRVPVDVAYQR.G G.FFDPNTHENLTYVQLLRR.C R.GYFDEEMNR.V E.TGLAFLPISVGSLGEGPR.G K.AVAGYTDPCSGGS.L R.FKGQRPTVWELLNSEYVTQDK.K R.AVTGYTDPYTGQQISLFQAMKK.D	260479	5.50421		cytoskeleton [GO:0005856]	cytoskeletal protein binding [GO:0008092]			nucl (11.5)	cyto
	W5PMZ3	ENSOARP00000011818.1	COL15A1	collagen type XV alpha 1 chain	84.91	5	8	3	R.AFLSSHLQDLSTVVR.K A.GLLSTYRAFLSSHLQDLSTVVR.K R.LIVLCIENSFMTDARK	140378	4.84467	cell adhesion [GO:0007155]	basement membrane [GO:0005604]; collagen trimer [GO:0005581]; extracellular space [GO:0005615]	structural molecule activity [GO:0005198]			mito (18)	extr					SIGNAL 1 28 {ECO:0000256|SAM:SignalP}.
	W5QEX4	ENSOARP00000021272.1	PLXNB2	plexin B2	105.18	6	9	4	R.AFEPLRSFVSGGR.S R.VTVAGQNCAFEPERYSVSTR.I R.LVECGSLFKGICALR.A K.SFVASNDESVATVGLVSAADPGGER.L	190048	6.6452	brain development [GO:0007420]; homophilic cell adhesion via plasma membrane adhesion molecules [GO:0007156]; neural tube closure [GO:0001843]; neuroblast proliferation [GO:0007405]; positive regulation of axonogenesis [GO:0050772]; regulation of cell shape [GO:0008360]; regulation of GTPase activity [GO:0043087]; regulation of neuron migration [GO:2001222]; regulation of protein phosphorylation …	integral component of plasma membrane [GO:0005887]	semaphorin receptor activity [GO:0017154]			plas (13)	plas					SIGNAL 1 19 {ECO:0000256|SAM:SignalP}.
	W5P6Q5	ENSOARP00000006109.1		Profilin	93.34	39	4	3	R.SSFFVNGLTLGGQK.C K.CSVIRDSLLQDGEFTMDLR.T F.FVNGLTLGGQK.C	10687	9.34393	actin cytoskeleton organization [GO:0030036]; neural tube closure [GO:0001843]; regulation of transcription from RNA polymerase II promoter [GO:0006357]	cytoplasm [GO:0005737]; extracellular space [GO:0005615]; nucleus [GO:0005634]	actin binding [GO:0003779]; Rho GTPase binding [GO:0017048]			cyto (21)	cyto				yes
	W5QIH2	ENSOARP00000022524.1	TMOD3	tropomodulin 3	84.38	11	3	2	P.VFDEPPNPTNVEESLKR.I R.IKENDACLVEVNLNNIK.N	39662	4.93793	actin cytoskeleton organization [GO:0030036]; erythrocyte development [GO:0048821]; pointed-end actin filament capping [GO:0051694]; positive regulation of mitotic cell cycle phase transition [GO:1901992]	cell-cell adherens junction [GO:0005913]; striated muscle thin filament [GO:0005865]	cadherin binding involved in cell-cell adhesion [GO:0098641]; tropomyosin binding [GO:0005523]			cyto (21.5)	cyto
	W5P7G4	ENSOARP00000006368.1	TNC	tenascin C	74.06	3	7	3	R.GLEPGQEYTVLLTAEKGR.H K.TIFTTTGVLYRFPR.D K.KSIPVSAR.V	260409	4.92194	cell adhesion [GO:0007155]; mesenchymal-epithelial cell signaling involved in prostate gland development [GO:0060739]; neuromuscular junction development [GO:0007528]; peripheral nervous system axon regeneration [GO:0014012]; positive regulation of cell proliferation [GO:0008284]; positive regulation of gene expression [GO:0010628]; prostate gland epithelium morphogenesis [GO:0060740]	basement membrane [GO:0005604]; extracellular space [GO:0005615]; interstitial matrix [GO:0005614]	syndecan binding [GO:0045545]			extr (27)	extr					SIGNAL 1 22 {ECO:0000256|SAM:SignalP}.
	W5PER5	ENSOARP00000008929.1	EVPL	envoplakin	76.72	3	5	3	K.LLEAQAATGGIVDLLSRER.Y R.GQELSQLESAILR.E R.QLTLRLQELEK.R	228734	8.43402	epidermis development [GO:0008544]	cornified envelope [GO:0001533]; cytosol [GO:0005829]; intermediate filament cytoskeleton [GO:0045111]	intermediate filament binding [GO:0019215]; structural molecule activity [GO:0005198]			nucl (21.5)	cyto
	W5PNW7	ENSOARP00000012143.1	VIM	vimentin	102.83	9	5	3	R.KVESLQEEIAFLK.K R.QVQSLTCEVDALKGTNESLER.Q S.LTCEVDALKGTNESLER.Q	53687	5.07928	astrocyte development [GO:0014002]; Bergmann glial cell differentiation [GO:0060020]; cellular response to interferon-gamma [GO:0071346]; intermediate filament organization [GO:0045109]; lens fiber cell development [GO:0070307]; negative regulation of neuron projection development [GO:0010977]; positive regulation of collagen biosynthetic process [GO:0032967]; positive regulation of translation […	cell leading edge [GO:0031252]; cytosol [GO:0005829]; extracellular matrix [GO:0031012]; intermediate filament [GO:0005882]; neuron projection [GO:0043005]; peroxisome [GO:0005777]; phagocytic vesicle [GO:0045335]; plasma membrane [GO:0005886]; polysome [GO:0005844]	double-stranded RNA binding [GO:0003725]; identical protein binding [GO:0042802]; keratin filament binding [GO:1990254]; protein C-terminus binding [GO:0008022]; protein domain specific binding [GO:0019904]; scaffold protein binding [GO:0097110]; structural constituent of cytoskeleton [GO:0005200]; structural constituent of eye lens [GO:0005212]			nucl (12)	cyto				yes
	W5P214	ENSOARP00000004463.1	TAGLN	transgelin	112.21	40	5	5	K.LVNSLYPDGSKPVKVPENPPSMVFK.Q K.TDMFQTVDLFEGKDLAAVQR.T R.LVEWIVVQCGPDVGRPDR.G K.QMEQVAQFLK.A R.EFTESQLQEGKHVIGLQ.M	25036	9.06378	epithelial cell differentiation [GO:0030855]		actin filament binding [GO:0051015]			cyto (17)	cyto
	W5QA42	ENSOARP00000019585.1	MFAP4	microfibrillar associated protein 4	86.09	26	3	3	R.ADGEYWLGLQNMHLLTLK.Q R.GWNDYKLGFGR.A L.YVSGFEDGGAGDSLTYHSGQK.F	21419	4.4046	cellular response to UV-B [GO:0071493]; elastic fiber assembly [GO:0048251]; regulation of collagen metabolic process [GO:0010712]; supramolecular fiber organization [GO:0097435]; UV protection [GO:0009650]	elastic fiber [GO:0071953]; extracellular space [GO:0005615]; microfibril [GO:0001527]				extr (28)	extr					SIGNAL 1 20 {ECO:0000256|SAM:SignalP}.
	W5Q759	ENSOARP00000018551.1	COL7A1	collagen type VII alpha 1 chain	56.85	2	6	2	W.DLPLAALEGPEVTIQNTTAHSLLVAWR.S R.YQLDGLQPGTEYR.L	288508	6.56232	endodermal cell differentiation [GO:0035987]	basement membrane [GO:0005604]	identical protein binding [GO:0042802]; serine-type endopeptidase inhibitor activity [GO:0004867]			nucl (22)	extr
	W5QDG8	ENSOARP00000020766.1	FN1	fibronectin 1	43.86	3	4	3	R.NLQPGSEYAVSLVAVKGNQQSPR.V R.NSITLTNLNPGTEYVVSIVALNSK.E K.EESQPLVGQQSTVSDVPR.D	272102	5.34235		extracellular region [GO:0005576]				extr (23)	extr					SIGNAL 1 27 {ECO:0000256|SAM:SignalP}.
	W5P824	ENSOARP00000006579.1	ARPC4	Actin-related protein 2/3 complex subunit 4	48.65	18	4	3	R.AENFFILR.R Q.TATLRPYLSAVR.A K.ELLLQPVTISR.N	19616	8.55878	actin filament polymerization [GO:0030041]; Arp2/3 complex-mediated actin nucleation [GO:0034314]	Arp2/3 protein complex [GO:0005885]; cytoplasm [GO:0005737]	actin binding [GO:0003779]		SUBCELLULAR LOCATION: Cytoplasm, cytoskeleton {ECO:0000256|PIRNR:PIRNR039100}.	mito (25.5)	cyto				yes
	W5QAA1	ENSOARP00000019644.1	SFN	stratifin	89.76	14	4	3	H.LIKEAGDAESQVFYLK.M R.GVCDTVLGLLDTHLIK.E K.EAGDAESQVFYLK.M	27823	4.7077	establishment of skin barrier [GO:0061436]; intrinsic apoptotic signaling pathway in response to DNA damage [GO:0008630]; keratinization [GO:0031424]; keratinocyte development [GO:0003334]; negative regulation of cysteine-type endopeptidase activity involved in apoptotic process [GO:0043154]; negative regulation of keratinocyte proliferation [GO:0010839]; positive regulation of cell growth [GO:00…	cytosol [GO:0005829]; nucleus [GO:0005634]	cadherin binding [GO:0045296]; identical protein binding [GO:0042802]; phosphoprotein binding [GO:0051219]; protein domain specific binding [GO:0019904]; protein kinase binding [GO:0019901]			cyto_nucl (20)	cyto_nucl
	W5Q2E1	ENSOARP00000016879.1	LUM	lumican	77.19	6	2	2	K.SLVDLQLTHNKISK.L R.FSALQYLR.L	38838	6.00421	collagen fibril organization [GO:0030199]; positive regulation of transcription from RNA polymerase II promoter [GO:0045944]; positive regulation of transforming growth factor beta1 production [GO:0032914]; visual perception [GO:0007601]	extracellular space [GO:0005615]; fibrillar collagen trimer [GO:0005583]	collagen binding [GO:0005518]			extr (28)	extr					SIGNAL 1 18 {ECO:0000256|SAM:SignalP}.
	W5Q5K9	ENSOARP00000017999.1	ARPC3	actin related protein 2/3 complex	63.24	16	2	2	K.VFDPQNDKPSKWWTCFVK.R R.AYLQQLRQETGLR.L	22736	8.44342	Arp2/3 complex-mediated actin nucleation [GO:0034314]	Arp2/3 protein complex [GO:0005885]; cytoplasm [GO:0005737]; lamellipodium [GO:0030027]	actin filament binding [GO:0051015]; structural constituent of cytoskeleton [GO:0005200]		SUBCELLULAR LOCATION: Cytoplasm, cytoskeleton {ECO:0000256|PIRNR:PIRNR016315}.	extr (16)	cyto				yes
Cell adhesion
	W5P919	ENSOARP00000006927.1	DSG3	desmoglein 3	203.06	29	23	20	R.ALNTLGQEVEKPLILTVK.I R.LVVSGADRDGEGLSTQCECSIK.V R.YVLGRNDGGLLTIDSK.T R.TLTSSLDREQVSSYR.L R.IKENTLSSELLR.F K.DVNDNFPTLR.E K.IISQEPAGTPMFLLSR.H K.NKAEFHQSVISQYQVQSTPLIVEVINVR.E S.VKLPVAWSISGTDATSALLTAPQPVSPGVYR.I K.EVVCSSSPSVVVR.A K.VKDVNDNFPTLR.E R.DKYAGPYEFSVEGQS.V K.ITSDFEATQK.I R.ISVVVTDSEGR.R K.DVNDNFPTLRESQYLAR.I K.TITAEVLAIDENTGK.T R.NDGGLLTIDSKTAEIK.F Q.ITCRALNTLGQEVEKPLILTVK.I R.IKENTLSS…	106840	4.71564	homophilic cell adhesion via plasma membrane adhesion molecules [GO:0007156]	integral component of membrane [GO:0016021]; plasma membrane [GO:0005886]	calcium ion binding [GO:0005509]		SUBCELLULAR LOCATION: Cell membrane {ECO:0000256|RuleBase:RU003318, ECO:0000256|SAAS:SAAS00544042}; Single-pass type I membrane protein {ECO:0000256|RuleBase:RU003318, ECO:0000256|SAAS:SAAS00544042}.	plas (20)	plas			TRANSMEM 614 637 Helical. {ECO:0000256|SAM:Phobius}.		SIGNAL 1 23 {ECO:0000256|SAM:SignalP}.
	W5Q7Z7	ENSOARP00000018839.1	DSP	desmoplakin	240.56	20	41	38	R.FLEFQYLTGGLVDPEVQGR.I K.SVEEVASELQPFLR.G K.TISDLELHYQEFIR.N R.LTEEETVCLDLDKVEAYR.C K.AVTGFDDPFSGK.T R.FQTSLKELQLQK.Q R.LLEAQIASGGVVDPVNSVFLPKDVALAR.G K.LITPESTVMLLEAQAATGGIIDPHRNEK.L R.GAGAIAGASASPK.E K.VTSLTQQLEQASIVK.K K.AQQIHSQTSQQYPLYDLDLGKFSEK.V R.LLEAQACTGGIIHPTTGQK.L G.VTDGYLNSLCAVR.A K.KSVEEVASELQPFLR.G R.ALLQAILQTEDMLK.V R.NYRDNYQAFCK.W R.GIVDSISGQR.L R.LKNTLAQTTETLR.R R.DLIDFDDRQQIYTA…	317879	6.35309	adherens junction organization [GO:0034332]; bundle of His cell-Purkinje myocyte adhesion involved in cell communication [GO:0086073]; desmosome organization [GO:0002934]; intermediate filament organization [GO:0045109]; keratinocyte differentiation [GO:0030216]; peptide cross-linking [GO:0018149]; protein localization to adherens junction [GO:0071896]; regulation of heart rate by cardiac conduct…	basolateral plasma membrane [GO:0016323]; cornified envelope [GO:0001533]; desmosome [GO:0030057]; extracellular matrix [GO:0031012]; intercalated disc [GO:0014704]; intermediate filament [GO:0005882]	cell adhesion molecule binding [GO:0050839]; protein binding, bridging [GO:0030674]; protein kinase C binding [GO:0005080]; scaffold protein binding [GO:0097110]; structural molecule activity [GO:0005198]			cyto_nucl (16.5)	plas				yes
	W5PA25	ENSOARP00000007284.1	DSC2	desmocollin 2	158.7	10	7	7	R.LSYLNDLQFGKYTVPVR.V K.VGTTVGQVCATDKDEPDTLHTR.L R.SSYVASVEENRIDVEVLR.V R.VAVQDKDLIHTANWR.A R.NLFYVER.D R.LSYLNDLQFGKYTVPVR.V I.LFTLVCGATTGAAK.K	101111	5.31439	bundle of His cell-Purkinje myocyte adhesion involved in cell communication [GO:0086073]; cellular response to starvation [GO:0009267]; homophilic cell adhesion via plasma membrane adhesion molecules [GO:0007156]; regulation of heart rate by cardiac conduction [GO:0086091]; regulation of ventricular cardiac muscle cell action potential [GO:0098911]	cell-cell adherens junction [GO:0005913]; cytoplasmic vesicle [GO:0031410]; desmosome [GO:0030057]; integral component of membrane [GO:0016021]; intercalated disc [GO:0014704]; plasma membrane [GO:0005886]	calcium ion binding [GO:0005509]		SUBCELLULAR LOCATION: Cell membrane {ECO:0000256|RuleBase:RU003318, ECO:0000256|SAAS:SAAS00544042}; Single-pass type I membrane protein {ECO:0000256|RuleBase:RU003318, ECO:0000256|SAAS:SAAS00544042}.	plas (22.5)	plas			TRANSMEM 691 713 Helical. {ECO:0000256|SAM:Phobius}.		SIGNAL 1 31 {ECO:0000256|SAM:SignalP}.
	W5PA64	ENSOARP00000007323.1	DSC3	desmocollin 3	94.92	4	3	2	R.GVDKEPLNLFFIER.D K.NAQFQEYFIPVAVKDR.A	97595	5.16962	homophilic cell adhesion via plasma membrane adhesion molecules [GO:0007156]	cell junction [GO:0030054]; integral component of membrane [GO:0016021]; plasma membrane [GO:0005886]	calcium ion binding [GO:0005509]		SUBCELLULAR LOCATION: Cell membrane {ECO:0000256|RuleBase:RU003318, ECO:0000256|SAAS:SAAS00544042}; Single-pass type I membrane protein {ECO:0000256|RuleBase:RU003318, ECO:0000256|SAAS:SAAS00544042}.	cyto (12)	plas			TRANSMEM 669 693 Helical. {ECO:0000256|SAM:Phobius}.
	W5Q7R8	ENSOARP00000018760.1	JUP	junction plakoglobin	206.71	26	18	14	K.SAIVHLINYQDDAELATR.A R.ALMGSPQLVAAVVR.T K.TLVTQNSGVEALIHAILR.A R.NLALCPANHAPLQEAAVIPR.L R.NLSDVATKQEGLESVLK.I R.ALPELTKLLNDEDPVVVTK.A K.VLSVCPSNKPAIVEAGGMQALGK.H R.NEGTATYAAAVLFR.I R.LNYGIPAIVK.L T.LVTQNSGVEALIHAILR.A R.NYSYEKLLWTTSR.V R.VSVELTNSLFK.H R.LNYGIPAIVK.L R.NEGTATYAAAVLFR.I	81962	5.69452	adherens junction assembly [GO:0034333]; bundle of His cell-Purkinje myocyte adhesion involved in cell communication [GO:0086073]; cell migration [GO:0016477]; cellular response to indole-3-methanol [GO:0071681]; desmosome assembly [GO:0002159]; detection of mechanical stimulus [GO:0050982]; positive regulation of DNA binding transcription factor activity [GO:0051091]; positive regulation of prot…	catenin complex [GO:0016342]; cell-cell adherens junction [GO:0005913]; cytosol [GO:0005829]; desmosome [GO:0030057]; extracellular matrix [GO:0031012]; gamma-catenin-TCF7L2 complex [GO:0071665]; intercalated disc [GO:0014704]; intermediate filament [GO:0005882]; protein-DNA complex [GO:0032993]; Z disc [GO:0030018]	alpha-catenin binding [GO:0045294]; cadherin binding [GO:0045296]; protein phosphatase binding [GO:0019903]; signal transducer activity [GO:0004871]; structural molecule activity [GO:0005198]; transcription coactivator activity [GO:0003713]			cyto_nucl (15)	extr
	W5PEL7	ENSOARP00000008881.1	HSPG2	heparan sulfate proteoglycan 2	112.65	2	9	9	R.EVSEAVVDTLESEYLK.I M.ALADLDELLVR.A R.AVDFNGILTIR.D H.TVTLLR.S R.LPAGATTR.G R.TGDGQKPA.G L.ALPGR.V W.SLPPR.F S.LANGR.T	451158	6.40985		extracellular matrix [GO:0031012]; extracellular space [GO:0005615]	calcium ion binding [GO:0005509]; protein C-terminus binding [GO:0008022]			cyto (9.5)	extr				yes	sigP
	W5Q883	ENSOARP00000018925.1	ITGB1	integrin subunit beta 1	143.98	11	6	6	R.LLVFSTDAGFHFAGDGK.L K.LQPEDITQIQPQQLVLQLR.S K.NVLSLTDKGEVFNELVGK.Q R.SGEPQTFTLK.F R.ITSDFRIGFGSFVEK.T K.LPEGVTINYK.S	88179	5.32172	axon extension [GO:0048675]; basement membrane organization [GO:0071711]; calcium-independent cell-matrix adhesion [GO:0007161]; cardiac muscle cell differentiation [GO:0055007]; cell-cell adhesion mediated by integrin [GO:0033631]; cell fate specification [GO:0001708]; cell migration involved in sprouting angiogenesis [GO:0002042]; cellular response to low-density lipoprotein particle stimulus […	cytoplasmic vesicle [GO:0031410]; dendritic spine [GO:0043197]; external side of plasma membrane [GO:0009897]; filopodium [GO:0030175]; focal adhesion [GO:0005925]; integrin alpha10-beta1 complex [GO:0034680]; integrin alpha11-beta1 complex [GO:0034681]; integrin alpha1-beta1 complex [GO:0034665]; integrin alpha2-beta1 complex [GO:0034666]; integrin alpha3-beta1 complex [GO:0034667]; integrin alp…	actin binding [GO:0003779]; cadherin binding [GO:0045296]; collagen binding involved in cell-matrix adhesion [GO:0098639]; C-X3-C chemokine binding [GO:0019960]; fibronectin binding [GO:0001968]; integrin binding [GO:0005178]; laminin binding [GO:0043236]; protease binding [GO:0002020]; protein heterodimerization activity [GO:0046982]; receptor activity [GO:0004872]		SUBCELLULAR LOCATION: Membrane {ECO:0000256|RuleBase:RU000633}; Single-pass type I membrane protein {ECO:0000256|RuleBase:RU000633}.	extr (18)	extr_mem			TRANSMEM 729 751 Helical. {ECO:0000256|SAM:Phobius}.		SIGNAL 1 17 {ECO:0000256|SAM:SignalP}.
	W5P5W1	ENSOARP00000005814.1	ITGA3	integrin subunit alpha 3	140.97	10	9	7	K.EAGNPGSLFGYSVALHR.Q R.HQHVGAVFLLSQEAGGDLRR.R R.VASWATLFLR.T R.AAFVSELGQRLSR.L A.FNLDTRFLVVK.E R.YLLLAGAPR.D R.LHFARSQSAVFHGFFSMPEMR.C	115178	6.10077	cell adhesion [GO:0007155]; dendritic spine maintenance [GO:0097062]; exploration behavior [GO:0035640]; integrin-mediated signaling pathway [GO:0007229]; lung development [GO:0030324]; memory [GO:0007613]; mesodermal cell differentiation [GO:0048333]; negative regulation of Rho protein signal transduction [GO:0035024]; nephron development [GO:0072006]; neuron migration [GO:0001764]; positive reg…	basolateral plasma membrane [GO:0016323]; excitatory synapse [GO:0060076]; external side of plasma membrane [GO:0009897]; filopodium membrane [GO:0031527]; integrin alpha3-beta1 complex [GO:0034667]; invadopodium membrane [GO:0071438]; synaptic membrane [GO:0097060]	protease binding [GO:0002020]; protein heterodimerization activity [GO:0046982]		SUBCELLULAR LOCATION: Membrane {ECO:0000256|RuleBase:RU003762}; Single-pass type I membrane protein {ECO:0000256|RuleBase:RU003762}.	plas (18)	plas			TRANSMEM 980 1002 Helical. {ECO:0000256|RuleBase:RU003762}.		SIGNAL 1 32 {ECO:0000256|RuleBase:RU003762}.
	W5PEE4	ENSOARP00000008808.1	ITGA2	integrin subunit alpha 2	96.9	4	4	3	K.IGQTSSSVSFKSENFR.H R.VVFNLNTFK.S R.FGIAVLGYLNR.N	128154	5.7298	cell adhesion [GO:0007155]; integrin-mediated signaling pathway [GO:0007229]	integrin complex [GO:0008305]			SUBCELLULAR LOCATION: Membrane {ECO:0000256|RuleBase:RU003762}; Single-pass type I membrane protein {ECO:0000256|RuleBase:RU003762}.	pero (19)	plas			TRANSMEM 1116 1140 Helical. {ECO:0000256|RuleBase:RU003762}.
	W5NSV3	ENSOARP00000001243.1	ITGA6	integrin subunit alpha 6	227.93	29	27	24	R.SGEVGGAAYVYINQQGR.W K.VFIYHGSANGINTKPTQVLEGK.A K.FGSCQQGVAATFTK.D K.GIVSKDEITFVSGAPR.A R.SRPVINIQQTVTVTPNR.I K.NIGDINQDGYPDIAVGAPYDGKGK.V R.NQGSEPKYSQELTLNR.Q R.SRPVINIQQTVTVTPNRIDLR.Q K.LIATFPDTLTYSAYR.E R.NSYPDVAVGSLSDSVTIFR.S R.VNSLPEVLPILNSNEPK.S K.DFHYIAFGAPGTYNWK.G K.YSQELTLNR.Q K.LIATFPDTLTYSAYRELR.A R.TGGLYSCDITSRGPCTR.I R.EGNQDKFSYLPIQK.G K.SEEDVGSLIEYEFR.V K.ITCEPQGEINFLK.L K.LIATFPDT…	119387	6.40155	amelogenesis [GO:0097186]; brown fat cell differentiation [GO:0050873]; cell adhesion mediated by integrin [GO:0033627]; cell-matrix adhesion [GO:0007160]; cellular response to extracellular stimulus [GO:0031668]; digestive tract development [GO:0048565]; ectodermal cell differentiation [GO:0010668]; filopodium assembly [GO:0046847]; integrin-mediated signaling pathway [GO:0007229]; leukocyte mig…	basal plasma membrane [GO:0009925]; basement membrane [GO:0005604]; external side of plasma membrane [GO:0009897]; hemidesmosome [GO:0030056]; integrin complex [GO:0008305]	cadherin binding [GO:0045296]; insulin-like growth factor I binding [GO:0031994]; integrin binding [GO:0005178]; neuregulin binding [GO:0038132]		SUBCELLULAR LOCATION: Membrane {ECO:0000256|RuleBase:RU003762}; Single-pass type I membrane protein {ECO:0000256|RuleBase:RU003762}.	pero (22)	plas			TRANSMEM 991 1015 Helical. {ECO:0000256|RuleBase:RU003762}.
	W5Q553	ENSOARP00000017843.1	ITGAV	integrin alpha-V precursor	136.58	8	8	4	K.ASGDFQTIKLNGFEVFAR.F K.IYIGDDNPLTLIVK.A K.GATDIDKNGYPDLIVGAFGVDR.A K.SSASFNVIEFPYK.N	116572	5.7066	angiogenesis [GO:0001525]; apolipoprotein A-I-mediated signaling pathway [GO:0038027]; apoptotic cell clearance [GO:0043277]; cell adhesion mediated by integrin [GO:0033627]; cell-matrix adhesion [GO:0007160]; endodermal cell differentiation [GO:0035987]; ERK1 and ERK2 cascade [GO:0070371]; extrinsic apoptotic signaling pathway in absence of ligand [GO:0097192]; heterotypic cell-cell adhesion [GO…	alphav-beta3 integrin-HMGB1 complex [GO:0035868]; alphav-beta3 integrin-IGF-1-IGF1R complex [GO:0035867]; cytosol [GO:0005829]; external side of plasma membrane [GO:0009897]; filopodium membrane [GO:0031527]; focal adhesion [GO:0005925]; integrin alphav-beta3 complex [GO:0034683]; integrin alphav-beta5 complex [GO:0034684]; integrin alphav-beta6 complex [GO:0034685]; integrin alphav-beta8 complex…	C-X3-C chemokine binding [GO:0019960]; extracellular matrix binding [GO:0050840]; extracellular matrix protein binding [GO:1990430]; fibroblast growth factor binding [GO:0017134]; fibronectin binding [GO:0001968]; insulin-like growth factor I binding [GO:0031994]; integrin binding [GO:0005178]; neuregulin binding [GO:0038132]; opsonin binding [GO:0001846]; protease binding [GO:0002020]; protein k…		SUBCELLULAR LOCATION: Membrane {ECO:0000256|RuleBase:RU003762}; Single-pass type I membrane protein {ECO:0000256|RuleBase:RU003762}.	plas (22)	plas			TRANSMEM 997 1019 Helical. {ECO:0000256|RuleBase:RU003762}.		SIGNAL 1 30 {ECO:0000256|RuleBase:RU003762}.
	W5PJ62	ENSOARP00000010482.1	ITGB4	integrin subunit beta 4	146.34	8	13	10	R.AIEDLDGAHVCQLPEADQK.G K.NVISLTEDVEEFRNK.L K.LKEPWPNSDPPFSFK.N R.QLTSDYTIGFGK.F R.GEVGTYQVQLR.A K.TDTGSFFIR.R R.LGLCEDLRSCVQCQAWGTGEK.K K.LLELQEMDSLLR.G M.ASDHLDTPLLR.S R.RFYIQLSNPK.F	202319	5.77094	amelogenesis [GO:0097186]; autophagy [GO:0006914]; cell-matrix adhesion [GO:0007160]; cell motility [GO:0048870]; digestive tract development [GO:0048565]; hemidesmosome assembly [GO:0031581]; integrin-mediated signaling pathway [GO:0007229]; mesodermal cell differentiation [GO:0048333]; nail development [GO:0035878]; renal system development [GO:0072001]; response to wounding [GO:0009611]; skin …	cell leading edge [GO:0031252]; cell surface [GO:0009986]; hemidesmosome [GO:0030056]; integrin complex [GO:0008305]	G-protein coupled receptor binding [GO:0001664]; insulin-like growth factor I binding [GO:0031994]; neuregulin binding [GO:0038132]; receptor activity [GO:0004872]		SUBCELLULAR LOCATION: Membrane {ECO:0000256|RuleBase:RU000633}; Single-pass type I membrane protein {ECO:0000256|RuleBase:RU000633}.	extr (12.5)	extr_mem			TRANSMEM 716 738 Helical. {ECO:0000256|SAM:Phobius}.		SIGNAL 1 27 {ECO:0000256|SAM:SignalP}.
	W5QG66	ENSOARP00000021715.1	ITGB5	integrin subunit beta 5	63.91	4	2	2	R.LGFGSFVDKNISPFSYTAPR.Y K.LFPNCVPSFGFR.H	88128	5.66852	cell-matrix adhesion [GO:0007160]; endodermal cell differentiation [GO:0035987]; epithelial cell-cell adhesion [GO:0090136]; integrin-mediated signaling pathway [GO:0007229]; stress fiber assembly [GO:0043149]; transforming growth factor beta receptor signaling pathway [GO:0007179]	cell surface [GO:0009986]; integrin alphav-beta5 complex [GO:0034684]	receptor activity [GO:0004872]		SUBCELLULAR LOCATION: Membrane {ECO:0000256|RuleBase:RU000633}; Single-pass type I membrane protein {ECO:0000256|RuleBase:RU000633}.	cyto (8)	plas			TRANSMEM 723 745 Helical. {ECO:0000256|SAM:Phobius}.
	W5NZU3	ENSOARP00000003691.1	CDH1	cadherin 1	72.34	4	3	2	R.DWVIPPISCPENEKGPFPK.S K.ETGVISVLTTGLDR.E	97932	4.80682	adherens junction organization [GO:0034332]; cellular response to indole-3-methanol [GO:0071681]; cellular response to lithium ion [GO:0071285]; homophilic cell adhesion via plasma membrane adhesion molecules [GO:0007156]; negative regulation of cell-cell adhesion [GO:0022408]; positive regulation of transcription, DNA-templated [GO:0045893]; positive regulation of transcription factor import int…	apical junction complex [GO:0043296]; catenin complex [GO:0016342]; cell-cell adherens junction [GO:0005913]; cortical actin cytoskeleton [GO:0030864]; cytoplasmic side of plasma membrane [GO:0009898]; flotillin complex [GO:0016600]; integral component of membrane [GO:0016021]; lamellipodium [GO:0030027]; lateral plasma membrane [GO:0016328]; perinuclear region of cytoplasm [GO:0048471]; trans-Go…	ankyrin binding [GO:0030506]; beta-catenin binding [GO:0008013]; cadherin binding [GO:0045296]; calcium ion binding [GO:0005509]; gamma-catenin binding [GO:0045295]; GTPase activating protein binding [GO:0032794]; identical protein binding [GO:0042802]		SUBCELLULAR LOCATION: Cell membrane {ECO:0000256|RuleBase:RU003318, ECO:0000256|SAAS:SAAS00544042}; Single-pass type I membrane protein {ECO:0000256|RuleBase:RU003318, ECO:0000256|SAAS:SAAS00544042}.	pero (11)	plas			TRANSMEM 710 732 Helical. {ECO:0000256|SAM:Phobius}.		SIGNAL 1 22 {ECO:0000256|SAM:SignalP}.
	W5PIJ5	ENSOARP00000010264.1	CDH13	cadherin 13	164.2	16	9	6	K.GIFRINENTGSVSVTR.N R.TLEGPVPLEVIVIDQNDNRPIFR.E R.SIVVSPILIPENQRQPFPR.D R.INENTGSVSVTR.N R.MTAFDADDPATDNALLR.Y N.EGMLSVVKPLDYEISAFHTLLIK.V	66569	4.83893	calcium-dependent cell-cell adhesion via plasma membrane cell adhesion molecules [GO:0016339]; endothelial cell migration [GO:0043542]; homophilic cell adhesion via plasma membrane adhesion molecules [GO:0007156]; keratinocyte proliferation [GO:0043616]; lamellipodium assembly [GO:0030032]; localization within membrane [GO:0051668]; low-density lipoprotein particle mediated signaling [GO:0055096]…	caveola [GO:0005901]; cytoplasm [GO:0005737]; external side of plasma membrane [GO:0009897]; extracellular matrix [GO:0031012]; extracellular space [GO:0005615]; neuron projection [GO:0043005]	adiponectin binding [GO:0055100]; cadherin binding [GO:0045296]; calcium ion binding [GO:0005509]; low-density lipoprotein particle binding [GO:0030169]; protein homodimerization activity [GO:0042803]			cyto (16.5)	cyto_extr
	W5Q5C7	ENSOARP00000017917.1	CTNNA1	catenin alpha 1	74.82	4	4	2	R.NAGTEQDLGIQYK.A R.ALLSAVTR.L	100087	5.94928	actin filament organization [GO:0007015]; apical junction assembly [GO:0043297]; cellular protein localization [GO:0034613]; cellular response to indole-3-methanol [GO:0071681]; epithelial cell-cell adhesion [GO:0090136]; establishment or maintenance of cell polarity [GO:0007163]; negative regulation of cell motility [GO:2000146]; negative regulation of extrinsic apoptotic signaling pathway in ab…	actin cytoskeleton [GO:0015629]; catenin complex [GO:0016342]; cytosol [GO:0005829]; flotillin complex [GO:0016600]; Golgi apparatus [GO:0005794]; intercalated disc [GO:0014704]; lamellipodium [GO:0030027]; zonula adherens [GO:0005915]	actin filament binding [GO:0051015]; beta-catenin binding [GO:0008013]; cadherin binding [GO:0045296]; gamma-catenin binding [GO:0045295]; identical protein binding [GO:0042802]; protein heterodimerization activity [GO:0046982]; structural molecule activity [GO:0005198]; vinculin binding [GO:0017166]			nucl (14.5)	cyto
	W5NY24	ENSOARP00000003072.1	CTNNB1	catenin (cadherin-associated protein)	92.98	9	7	3	R.AGDREDITEPAICALR.H R.LSVELTSSLFR.T K.AAVMVHQLSKK.E	85610	5.52716	adherens junction assembly [GO:0034333]; anterior/posterior axis specification [GO:0009948]; bone resorption [GO:0045453]; branching involved in blood vessel morphogenesis [GO:0001569]; branching involved in ureteric bud morphogenesis [GO:0001658]; canonical Wnt signaling pathway involved in negative regulation of apoptotic process [GO:0044336]; canonical Wnt signaling pathway involved in positiv…	apical part of cell [GO:0045177]; basolateral plasma membrane [GO:0016323]; beta-catenin destruction complex [GO:0030877]; beta-catenin-TCF7L2 complex [GO:0070369]; bicellular tight junction [GO:0005923]; catenin complex [GO:0016342]; cell cortex [GO:0005938]; centrosome [GO:0005813]; cytosol [GO:0005829]; fascia adherens [GO:0005916]; flotillin complex [GO:0016600]; lamellipodium [GO:0030027]; l…	alpha-catenin binding [GO:0045294]; cadherin binding [GO:0045296]; chromatin binding [GO:0003682]; disordered domain specific binding [GO:0097718]; DNA binding transcription factor activity [GO:0003700]; estrogen receptor binding [GO:0030331]; ion channel binding [GO:0044325]; I-SMAD binding [GO:0070411]; protein C-terminus binding [GO:0008022]; protein heterodimerization activity [GO:0046982]; p…			cyto_nucl (17)	plas
Transporters
	P04074	ENSOARP00000021706.1	ATP1A1	ATPase Na+/K+ transporting subunit a1	209.56	21	21	10	R.SPDFTNENPLETR.N R.IISANGCKVDNSSLTGESEPQTR.S R.NIAFFSTNCVEGTAR.G R.AVFQANQDNLPILKR.A G.VSFDKTSATWLALSR.I K.IVEIPFNSTNKYQLSIHK.N K.TSATWLALSR.I R.SPDFTNENPLETRN.I P.QTRSPDFTNENPLETR.N R.VTWDDRWIND.V	112658	5.3559	cellular potassium ion homeostasis [GO:0030007]; cellular response to steroid hormone stimulus [GO:0071383]; cellular sodium ion homeostasis [GO:0006883]; membrane repolarization [GO:0086009]; negative regulation of glucocorticoid biosynthetic process [GO:0031947]; negative regulation of heart contraction [GO:0045822]; positive regulation of heart contraction [GO:0045823]; positive regulation of …	apical plasma membrane [GO:0016324]; basolateral plasma membrane [GO:0016323]; integral component of membrane [GO:0016021]; myelin sheath [GO:0043209]; plasma membrane [GO:0005886]; postsynaptic density [GO:0014069]; protein complex [GO:0043234]; sodium:potassium-exchanging ATPase complex [GO:0005890]; T-tubule [GO:0030315]	ATP binding [GO:0005524]; chaperone binding [GO:0051087]; metal ion binding [GO:0046872]; phosphatase activity [GO:0016791]; sodium:potassium-exchanging ATPase activity [GO:0005391]; steroid hormone binding [GO:1990239]		SUBCELLULAR LOCATION: Cell membrane, sarcolemma {ECO:0000250|UniProtKB:P05023}; Multi-pass membrane protein {ECO:0000255}.	plas (31)	plas			TRANSMEM 86 106 Helical. {ECO:0000255}.; TRANSMEM 130 150 Helical. {ECO:0000255}.; TRANSMEM 287 306 Helical. {ECO:0000255}.; TRANSMEM 319 336 Helical. {ECO:0000255}.; TRANSMEM 771 790 Helical. {ECO:0000255}.; TRANSMEM 801 821 Helical. {ECO:0000255}.; TRANSMEM 842 864 Helical. {ECO:0000255}.; TRANSMEM 917 936 Helical. {ECO:0000255}.; TRANSMEM 950 968 Helical. {ECO:0000255}.; TRANSMEM 984 1004 Heli…
	P05028	ENSOARP00000010054.1	ATP1B1	ATPase Na+/K+ transporting subunit B1	109.23	18	5	3	K.YNPYVLPVQCTGKR.D R.VAPPGLTQIPQIQKTEIAFRPNDPK.S K.SYMTYVDNIDNFLKK.Y	35071	8.72125	ATP metabolic process [GO:0046034]; cardiac muscle contraction [GO:0060048]; cell adhesion [GO:0007155]; cellular calcium ion homeostasis [GO:0006874]; cellular potassium ion homeostasis [GO:0030007]; cellular sodium ion homeostasis [GO:0006883]; membrane repolarization [GO:0086009]; positive regulation of calcium:sodium antiporter activity [GO:1903281]; positive regulation of potassium ion impor…	apical plasma membrane [GO:0016324]; basolateral plasma membrane [GO:0016323]; intercalated disc [GO:0014704]; intracellular [GO:0005622]; myelin sheath [GO:0043209]; sarcolemma [GO:0042383]; sodium:potassium-exchanging ATPase complex [GO:0005890]	ATPase activator activity [GO:0001671]; ATPase binding [GO:0051117]; ATP binding [GO:0005524]; potassium ion binding [GO:0030955]; protein C-terminus binding [GO:0008022]; protein kinase binding [GO:0019901]; sodium:potassium-exchanging ATPase activity [GO:0005391]; sodium ion binding [GO:0031402]		SUBCELLULAR LOCATION: Cell membrane {ECO:0000255}; Single-pass type II membrane protein {ECO:0000255}. Cell membrane, sarcolemma {ECO:0000250|UniProtKB:P14094}. Note=Colocalizes with OBSCN at the intercalated disk and sarcolemma in cardiomyocytes. Localizes in long striations at the level of Z and M lines. {ECO:0000250|UniProtKB:P14094}.	plas (11)	plas			TRANSMEM 35 62 Helical; Signal-anchor for type II membrane protein. {ECO:0000255}.
	W5P061	ENSOARP00000003809.1	ABCC3	ATP binding cassette subfamily C	143.54	5	6	5	R.VLVLDKGTIVEFDSPTNLIAAR.G R.SKLTIIPQDPILFSGTLR.M R.IQHFLSQDELDPQCVER.K R.SPQSFFDTTPSGR.I L.VLDKGTIVEFDSPTNLIAAR.G	169718	6.64642		integral component of membrane [GO:0016021]	ATPase activity, coupled to transmembrane movement of substances [GO:0042626]; ATP binding [GO:0005524]			plas (29)	plas			TRANSMEM 41 60 Helical. {ECO:0000256|SAM:Phobius}.; TRANSMEM 81 101 Helical. {ECO:0000256|SAM:Phobius}.; TRANSMEM 107 128 Helical. {ECO:0000256|SAM:Phobius}.; TRANSMEM 140 159 Helical. {ECO:0000256|SAM:Phobius}.; TRANSMEM 179 195 Helical. {ECO:0000256|SAM:Phobius}.; TRANSMEM 304 325 Helical. {ECO:0000256|SAM:Phobius}.; TRANSMEM 352 372 Helical. {ECO:0000256|SAM:Phobius}.; TRANSMEM 428 450 Helical…
	W5Q3Y8	ENSOARP00000017427.1	ATP2A2	ATPase endoplasmic reticulum	72.06	4	2	2	K.TVEEVLGHFGVNESTGLSLEQVKK.L R.VIMITGDNKGTAVAICR.R	114826	5.26874		integral component of membrane [GO:0016021]	ATP binding [GO:0005524]; calcium-transporting ATPase activity [GO:0005388]		SUBCELLULAR LOCATION: Membrane {ECO:0000256|RuleBase:RU361146}; Multi-pass membrane protein {ECO:0000256|RuleBase:RU361146}.	plas (32)	plas			TRANSMEM 60 78 Helical. {ECO:0000256|RuleBase:RU361146}.; TRANSMEM 84 107 Helical. {ECO:0000256|RuleBase:RU361146}.; TRANSMEM 260 280 Helical. {ECO:0000256|RuleBase:RU361146}.; TRANSMEM 292 321 Helical. {ECO:0000256|RuleBase:RU361146}.; TRANSMEM 759 782 Helical. {ECO:0000256|RuleBase:RU361146}.; TRANSMEM 833 856 Helical. {ECO:0000256|RuleBase:RU361146}.; TRANSMEM 930 949 Helical. {ECO:0000256|Rul…
	W5QIK8	ENSOARP00000022560.1	SELENBP1	selenium binding protein 1	277.1	57	34	32	R.FLHNPAADQGFVGCALGSNIQR.F R.NTGIEAPDYLATVDVNPK.S K.LNPNFLVDFGKEPLGPALAHELR.Y R.LVGQIFLGGSIVK.G R.FYKNQGGTWSVEK.V K.GGPVQVLEDQELKCQPEPLVVK.G R.VQTLTMQDGLIPLEIR.F R.ERVQTLTMQDGLIPLEIR.F K.GGFVLLDGETFEVK.G K.GPREELVYLPCIYR.N K.GTWERPGGAAPMGYDFWYQPR.H R.LVGQIFLGGSIVK.G R.NTGIEAPDYLATVDVNPKSPQYSQVIHR.L K.NQGGTWSVEKVIQVPSK.K K.GGPVQVLEDQELK.C R.FLHNPAADQGFVGCALGSNIQRFYK.N R.EELVYLPCIYR.N K.GNGKGGFVLLD…	52538	6.32501		fibrillar center [GO:0001650]	selenium binding [GO:0008430]			cyto_nucl (15.5)	cyto_nucl
	W5PUV4	ENSOARP00000014236.1	CA1	carbonic anhydrase 1	164.59	43	10	8	K.VGQANPNLQKVLDALK.T R.SLLANAEGDKEVCIK.Q K.ETISVSAEQLAQFR.S K.VGQANPNLQK.V K.YPSFADAASQADGLVIVGVLMK.V K.VLDALKTVK.T K.GGPLSESYR.L R.SLLANAEGDKEV.C	20207	8.43378	one-carbon metabolic process [GO:0006730]		arylesterase activity [GO:0004064]; carbonate dehydratase activity [GO:0004089]; zinc ion binding [GO:0008270]			nucl (19)	cyto
	W5PZL3	ENSOARP00000015899.1		intracellular calcium activated chloride channel activity, metallopeptidase activity	80.23	4	3	2	K.YGDDPYTLQYGR.C K.QESYDQADVIVANPYLK.Y	101165	8.64203			intracellular calcium activated chloride channel activity [GO:0005229]; metallopeptidase activity [GO:0008237]			plas (16)	plas					SIGNAL 1 21 {ECO:0000256|SAM:SignalP}.		yes
	W5PBQ7	ENSOARP00000007868.1	MTCH2	mitochondrial carrier 2	109.69	21	4	3	R.SAATLITHPFHVITLR.S K.VLIQVGYEPLAPTVGR.N R.GLFTGLTPR.L R.QVCQLPGLFCYAQHIASIDGKR.G	33298	8.37299	protein localization to mitochondrion [GO:0070585]	integral component of membrane [GO:0016021]				extr (17)	mito
	W5PZ07	ENSOARP00000015693.1	CLCA2	chloride channel accessory 2	140.12	10	7	4	K.LFDDGAGADVIKNDGIYSR.Y K.ANVIVTDWYGAHGDDPYTLQYR.G R.ISSGTGDIFQQHIQLESTGENVKPQHQLK.N K.NLEELSHLTGGLK.F	113425	6.21967		cell junction [GO:0030054]; cytosol [GO:0005829]; integral component of membrane [GO:0016021]; nuclear membrane [GO:0031965]; plasma membrane [GO:0005886]	intracellular calcium activated chloride channel activity [GO:0005229]; ligand-gated ion channel activity [GO:0015276]			plas (29)	plas			TRANSMEM 980 1006 Helical. {ECO:0000256|SAM:Phobius}.
	W5PTW2	ENSOARP00000013893.1	SLC25A3	phosphate carrier protein mito	79.38	14	4	4	K.FGFYEVFK.V R.IQTQPGYANTLRDAAPK.M R.TVEALYKFVVPKPR.S T.FIGYSMQGLCK.F	39988	9.22601		integral component of membrane [GO:0016021]; mitochondrial inner membrane [GO:0005743]; myelin sheath [GO:0043209]	protein complex binding [GO:0032403]			nucl (21)	mito_mem			TRANSMEM 314 332 Helical. {ECO:0000256|SAM:Phobius}.
	W5PCT5	ENSOARP00000008247.1	SLC25A6	solute carrier family 25 member 6	132.26	30	11	6	R.IPKEQGVLSFWR.G R.GMGGAFVLVLYDELKK.V R.AAYFGIYDTAKG.E R.YFPTQALNFAFKDK.Y K.EQGVLSFWR.G C.FVYPLDFAR.T	28715	9.24139		extracellular matrix [GO:0031012]; integral component of membrane [GO:0016021]; mitochondrial inner membrane [GO:0005743]	transmembrane transporter activity [GO:0022857]			cyto (25.5)	mito_mem
	W5P1S3	ENSOARP00000004372.1	SLC25A13	solute carrier family 25 member 13	78.49	10	5	5	R.YLNIFGESQPNPK.T R.AGQTTYSGVIDCFRK.I R.LQVAGEITTGPR.V R.YEGFFGLYR.G Y.ASIEKNGEFFMSPNDFVTR.Y	74138	8.78241	aspartate transport [GO:0015810]; ATP biosynthetic process [GO:0006754]; malate-aspartate shuttle [GO:0043490]; response to calcium ion [GO:0051592]	integral component of membrane [GO:0016021]; mitochondrial inner membrane [GO:0005743]	calcium ion binding [GO:0005509]; L-aspartate transmembrane transporter activity [GO:0015183]; L-glutamate transmembrane transporter activity [GO:0005313]			cyto (17)	mito_mem				yes
	B2MVX2	ENSOARP00000006141.1	SLC25A11	solute carrier family 25 member 11	92.6	12	3	3	R.IVQEEGVLTLWR.G R.LGIYTVLFER.L R.AVVVNAAQLASYSQSK.Q	34206	9.88727		integral component of membrane [GO:0016021]; mitochondrial inner membrane [GO:0005743]				cyto (22)	mito_mem
	W5PAD4	ENSOARP00000007393.1	SLC26A3	solute carrier family 26 member 3	43.06	3	3	2	K.TILQEFIR.I K.VLESVFSQIEK.T	84218	8.92438	cellular response to cAMP [GO:0071320]; intracellular pH elevation [GO:0051454]; membrane hyperpolarization [GO:0060081]; sperm capacitation [GO:0048240]	integral component of plasma membrane [GO:0005887]; sperm midpiece [GO:0097225]	anion:anion antiporter activity [GO:0015301]; bicarbonate transmembrane transporter activity [GO:0015106]; chloride transmembrane transporter activity [GO:0015108]; secondary active sulfate transmembrane transporter activity [GO:0008271]		SUBCELLULAR LOCATION: Membrane {ECO:0000256|RuleBase:RU362052}; Multi-pass membrane protein {ECO:0000256|RuleBase:RU362052}.	plas (32)	plas			TRANSMEM 77 98 Helical. {ECO:0000256|RuleBase:RU362052}.; TRANSMEM 104 120 Helical. {ECO:0000256|RuleBase:RU362052}.; TRANSMEM 127 146 Helical. {ECO:0000256|RuleBase:RU362052}.; TRANSMEM 171 200 Helical. {ECO:0000256|RuleBase:RU362052}.; TRANSMEM 252 270 Helical. {ECO:0000256|RuleBase:RU362052}.; TRANSMEM 338 358 Helical. {ECO:0000256|RuleBase:RU362052}.; TRANSMEM 370 387 Helical. {ECO:0000256|Ru…
	W5PW62	ENSOARP00000014695.1	VDAC1	voltage dependent anion channel 1	233.97	69	19	18	K.VNNSSLIGLGYTQTLKPGIK.L K.KLETAVNLAWTAGNSNTR.F K.LTLSALLDGKNVNAGGHK.L R.GLKLTFDSSFSPNTGK.K R.EHINLGCDVDFDIAGPSIR.G R.FGIAAKYQIDPDACFSAK.V K.LTFDSSFSPNTGKK.N R.VTQSNFAVGYK.T K.GYGFGLIKLDLK.T R.DVFTKGYGFGLIK.L K.YQIDPDACFSAK.V K.TKSENGLEFTSSGSANTETTK.V M.AVPPTYADLGKSAR.D K.VNNSSLIGLGYTQTLKPGIK.L K.LTFDSSFSPNTGK.K R.GALVLGYEGWLAGYQMNFETAK.S K.KLETAVNLAWTAGNSNTR.F V.PPTYADLGK.S	30741	8.61993	apoptotic process [GO:0006915]; behavioral fear response [GO:0001662]; epithelial cell differentiation [GO:0030855]; learning [GO:0007612]; negative regulation of reactive oxygen species metabolic process [GO:2000378]; neuron-neuron synaptic transmission [GO:0007270]; regulation of autophagy of mitochondrion [GO:1903146]	mitochondrial inner membrane [GO:0005743]; mitochondrial nucleoid [GO:0042645]; mitochondrial outer membrane [GO:0005741]; mitochondrial permeability transition pore complex [GO:0005757]; myelin sheath [GO:0043209]; plasma membrane [GO:0005886]	identical protein binding [GO:0042802]; ion channel binding [GO:0044325]; protein kinase binding [GO:0019901]; voltage-gated anion channel activity [GO:0008308]			cyto (23)	mito_mem
	W5PG36	ENSOARP00000009401.1	VDAC2	voltage dependent anion channel 2	205.88	60	15	15	R.TGDFQLHTNVNDGTEFGGSIYQK.V K.LTFDTTFSPNTGKK.S K.VNNSSLIGVGYTQTLRPGVKLTLSALVDGK.S R.DIFNKGFGFGLVK.L K.YQLDPTASISAK.V K.GFGFGLVKLDVK.T K.LTFDTTFSPNTGK.K K.LTLSALVDGK.S M.ATYGQNCARPMCIPPSYADLGK.A K.SINAGGHKLGLALELEA R.FGIAAKYQLDPTASISAK.V K.LTLSALVDGKSINAGGHK.L R.NNFAVGYR.T K.SCSGVEFSTSGSSNTDTGKVTGTLETK.Y R.NNFAVGYR.T	31620	7.47467	binding of sperm to zona pellucida [GO:0007339]; negative regulation of intrinsic apoptotic signaling pathway [GO:2001243]; negative regulation of protein polymerization [GO:0032272]	acrosomal vesicle [GO:0001669]; mitochondrial inner membrane [GO:0005743]; mitochondrial nucleoid [GO:0042645]; mitochondrial outer membrane [GO:0005741]; myelin sheath [GO:0043209]	voltage-gated anion channel activity [GO:0008308]			cyto (15.5)	mito_mem
	W5NZM0	ENSOARP00000003618.1	VDAC3	voltage-gated anion channel activity	123.06	22	5	3	K.VNNASLIGLGYTQTLRPGVK.L K.LSQNNFALGYK.A K.LTLSALIDGKNFNAGGHK.V	30851	8.99652	regulation of cilium assembly [GO:1902017]	mitochondrial outer membrane [GO:0005741]	voltage-gated anion channel activity [GO:0008308]			cyto (22)	mito_mem
Lipid metabolism
	W5P878	ENSOARP00000006633.1	CPT2	carnitine palmitoyltransferase 2	241.23	47	28	26	R.YLSAQKPLLDDSQFR.K K.DGTAAIHFEHAWGDGVAVLR.F R.TEAIRPASIFTKR.C R.EAAMGQGFDRHLFALR.Y R.YLSAQKPLLDDSQFRK.T K.TLRADLLEPEVFHLNPAK.S R.QYGQTVATYESCSTAAFKHGR.T L.STGFEPSQYLQR.S R.ADLLEPEVFHLNPAK.S K.SFETGIGKELHEQLVAQDK.Q K.GISMPELFLDPAYR.Q K.TLTIDYIQFQR.G K.DGTAAIHFEHAWGDGVAVLR.F R.FLNEVFKDSTQAPAITPQSQPASTDSSVAIQK.L P.LSTGFEPSQYLQR.S R.ATNMTVSALRFLK.T K.LNFKLSDALK.T K.SEYNDQLIR.A K.ALEDMFDALEGKPIKS P.L…	74445	8.34601		mitochondrion [GO:0005739]; nucleolus [GO:0005730]; nucleoplasm [GO:0005654]	transferase activity, transferring acyl groups [GO:0016746]			mito (30.5)	mito
	W5NX87	ENSOARP00000002784.1	CES2	carboxylesterase 2	221.41	28	14	12	K.NADVGVHTFLGIPFAKPPVGPLR.F R.SHAPVYFYEFQHQSSFFKDVRPSYVR.A R.FLFRNEQIQFTEEEELLSR.K R.TTHTGKVQGSLVYVK.N K.HATGNWGYLDQVAALR.W K.TIPGLVDEIFLPK.H K.NADVGVHTFLGIPFAKPPVGPLR.F R.FAPPEPPESWSGVKDGTSQPAK.C R.NEQIQFTEEEELLSRK.M R.LGLLGFFSTGDK.H K.PPVGPLRFAPPEPPESWSGVK.D K.YWANFAR.N	61835	5.53864			hydrolase activity [GO:0016787]			E.R. (12)	E.R					SIGNAL 1 24 {ECO:0000256|RuleBase:RU361235}.
	W5PUC2	ENSOARP00000014053.1	ACADS	acyl-CoA dehydrogenase C-2 to C-3 s	112.53	22	6	6	R.ITEIYEGTSEIQRLVVAGHLLK.S R.SAFGAPLTKLQGIQFK.L K.DSLLGEPGLGFK.I R.ASSTANLIFEDCRIPK.D R.LHTVYQSVELPETHQMLR.Q K.EAAMAK.L	43474	8.92719	fatty acid beta-oxidation using acyl-CoA dehydrogenase [GO:0033539]	mitochondrion [GO:0005739]; nucleoplasm [GO:0005654]	acyl-CoA dehydrogenase activity [GO:0003995]; flavin adenine dinucleotide binding [GO:0050660]			mito (28.5)	mito_nucl
	W5QGT9	ENSOARP00000021938.1	HMGCS2	3-hydroxy-3-methyl glutaryl-CoA synthase	231.54	46	33	33	R.IGAFSYGSGLAASFFSFR.V R.GTHMENVYDFYKPDVTSEYPLVDGK.L R.VSQDASPGSPLEK.L K.QAGIDRPFTLDDVQYMIFHTPFCK.L R.VSPEEFTEIMNQREQYYHK.M R.ALDKCYAFYR.Q D.FYKPDVTSEYPLVDGKLSIQCYLR.A R.LMFNDFLLASGDTQTGIYK.G F.LLASGDTQTGIYKGLEAFR.G K.LVSSTSDLQKR.L K.NSLFPGTWYLER.V P.LVDGKLSIQCYLR.A D.FYKPDVTSEYPLVDGK.L R.PTGGAGAVAMLVGPEAPLVLER.G R.TQLPWDSVGR.L F.LLASGDTQTGIYK.G R.IGAFSYGSGLAASF.F R.LEVGTETIIDK.S K.LSIQCYLR.A P.F…	56937	8.41681	isoprenoid biosynthetic process [GO:0008299]; sterol biosynthetic process [GO:0016126]	mitochondrial inner membrane [GO:0005743]	hydroxymethylglutaryl-CoA synthase activity [GO:0004421]			mito (25)	mito_mem						1
	W5P1M4	ENSOARP00000004323.1	ACAA2		213.91	53	15	15	K.TNVNGGAIALGHPLAGSGSR.I R.VGIPKETPAITINR.L K.VSPETVDSVVVGNVLQSSSDAIYLAR.H K.EGTVTAGNASGVSDGAGAVIIASEDAVKK.H R.AALSAGKVSPETVDSVVVGNVLQSSSDAIYLAR.H K.SLNLDPSKTNVNGGAIALGHPLAGSGSR.I R.TPFGAYGGLLK.D R.IVGYFVSGCDPTIMGIGPVPAISGALKK.T K.AANDAGYFDNEMAPIEVKTR.K K.ETPAITINR.L R.LCGSGFQSIVSGCQEICSR.D K.SLNLDPSKTNVNGGAIALGHPLAGSGSR.I R.EDCDRYALQSQQR.W K.DFTATDMAEFAAR.A K.EGTVTAGNASGVSDGAGAVIIASEDAVK.K	41675	8.05511	metabolic process [GO:0008152]		transferase activity, transferring acyl groups other than amino-acyl groups [GO:0016747]			cyto (18)	cyto						1
	W5QGP1	ENSOARP00000021890.1	BDH1	3-hydroxybutyrate dehydrogenase	205.96	59	23	22	K.VSVVEPGNFIAATSLYGGTER.I R.IQAIANKMWEELPEVVR.Q K.AVTHALTAATPYTR.Y K.FGVEAFSDCLR.Y R.MQIMTHFPGAISDR.I K.AVLITGCDSGFGFSLAK.H E.SYCTSGSTDTSPVIK.A R.YHPMDYYWWLR.M R.SSLEDPEKGLWG.L A.VLITGCDSGFGFSLAK.H Y.AASVDPVGSK.A K.VSVVEPGNFIAATSL.Y R.VVNISSMMGR.M L.ITGCDSGFGFSLAK.H K.EVAEVNLWGTVR.V Y.AASVDPVGSKAVLITGCDSGFGFSLAK.H K.AFLPLIRR.A K.HLHSEGFLVFAGCLMK.D K.FGVEAFSDCLRYEMHPLGVK.V K.VSVVEPGNFIA.A	38348	8.76434		mitochondrial inner membrane [GO:0005743]; nucleoplasm [GO:0005654]	3-hydroxybutyrate dehydrogenase activity [GO:0003858]			nucl (13)	mito_mem						1
	W5PEH2	ENSOARP00000008836.1	HADH	hydroxyacyl-CoA dehydro	151.64	34	9	8	K.TFESLLDFSR.A K.FAENPKGADEFVAK.T R.FAGLHFFNPVPLMK.L R.LLVPYLMEAVR.L R.QDRFAGLHFFNPVPLMK.L R.LDKFAAEHTIFASNTSSLQITSLANSTTR.Q K.LVEVIKTPMTSQK.T T.VVLVDQTEDILAK.S	34286	9.03729	fatty acid metabolic process [GO:0006631]	mitochondrial inner membrane [GO:0005743]; nucleoplasm [GO:0005654]	3-hydroxyacyl-CoA dehydrogenase activity [GO:0003857]; NAD+ binding [GO:0070403]			mito (27)	mito_mem				yes		1
	W5Q2C5	ENSOARP00000016863.1	DLAT	Acetyltransferase component of pyruvate dehydrogenase complex	171.64	15	11	7	K.GLETIANDVVSLATKAR.E R.VVDGAVGAQWLAEFRK.Y G.VAPVPTGVFTDIPISNIRR.V K.SKISVNDFIIK.A K.LQPHEFQGGTFTISNLGMFGIK.N K.ISVNDFIIKASALACLK.V K.TPGYGR.G	69100	8.40887	pyruvate metabolic process [GO:0006090]	mitochondrial matrix [GO:0005759]; pyruvate dehydrogenase complex [GO:0045254]	dihydrolipoyllysine-residue acetyltransferase activity [GO:0004742]		SUBCELLULAR LOCATION: Mitochondrion matrix {ECO:0000256|RuleBase:RU361137}.	mito (27)	mito						1
	W5PDK7	ENSOARP00000008520.1	PCCB	propionyl-CoA carboxylase beta subunit	177.52	28	15	13	R.AFENDVDALCNLR.E K.SVTNEDVTQEELGGAR.T R.GFVDDIIQPSSTR.A K.FANPFPAAVR.G K.LLYAFAEATVPK.V R.LVPELDTIVPLESTK.A G.FLPGTAQEYGGIIR.H K.VASGCLDINSSVKGAR.F R.ISLLLDPGSFVESDMFVEHR.C R.RIDAQHK.R R.LSVVVR.S K.SVTNEDVTQEELGGARTHTTMSGVA.H N.PFPAAVR.G	59340	7.14996		mitochondrion [GO:0005739]	ligase activity [GO:0016874]			mito (30.5)	mito						1
	W5PB39	ENSOARP00000007650.1	DLD	Dihydrolipoyl dehydrogenase, mitochondrial	205.77	36	13	12	K.ALLNNSHFYHLAHGKDFASR.G R.VCHAHPTLSEAFREANLAASFGK.S K.IPNIYAIGDVVAGPMLAHK.A K.ALTGGIAHLFKQNK.V R.RPFTQNLGLEELGIELDPR.G K.TVCVEKNETLGGTCLNVGCIPSK.A Y.ADQPIDADVTVIGSGPGGYVAAIK.A K.NETLGGTCLNVGCIPSK.A K.SEEQLKEEGIEYK.V K.VGKFPFAANSR.A R.GIEMSEVRLNLEK.M K.ALTGGIAHLFK.Q	54169	7.59491	cell redox homeostasis [GO:0045454]; gastrulation [GO:0007369]; mitochondrial electron transport, NADH to ubiquinone [GO:0006120]; proteolysis [GO:0006508]; regulation of membrane potential [GO:0042391]; sperm capacitation [GO:0048240]	acrosomal matrix [GO:0043159]; cilium [GO:0005929]; mitochondrion [GO:0005739]; myelin sheath [GO:0043209]; nucleoplasm [GO:0005654]; pyruvate dehydrogenase complex [GO:0045254]	dihydrolipoyl dehydrogenase activity [GO:0004148]; electron transfer activity [GO:0009055]; flavin adenine dinucleotide binding [GO:0050660]; pyruvate dehydrogenase (NAD+) activity [GO:0034604]			mito (20.5)	mito
	W5PKI7	ENSOARP00000010959.1		oxidoreductase activity	195.17	43	13	5	N.LNHPVLLEDPVLCAIAQK.H K.VKLNDGHFIPVLGFGTYAPPEAAK.R R.EDIFYTSKLWLTSLRPELVRPALEK.S K.LWLTSLRPELVRPALEK.S R.VKENIQVFDF.E	38381	8.32562			oxidoreductase activity [GO:0016491]			cyto_nucl (16)	cyto_nucl
	W5PIS3	ENSOARP00000010343.1		oxidoreductase activity	148.05	24	8	8	K.LNDGHFIPVLGFGTYAPPEVAK.R K.YKPVCNQVECHPYLNQSK.L K.LIFDSVDFCR.T K.LNDGHFIPVLGF.G K.SIGVSNFNHK.Q K.LKPGEELFPK.D R.TWEALEK.C G.FGTYAPPEVAK.R	36576	7.64374			oxidoreductase activity [GO:0016491]			cyto (26)	cyto
	W5NQC6	ENSOARP00000000366.1	ECHS1	enoyl-CoA hydratase short chain 1	82.31	16	3	3	K.AQFGQPEILIGTIPGAGGTQR.L G.AAFEYIITAK.K K.VFPVETVVEEAIQCAEK.I	31119	7.70807	fatty acid beta-oxidation [GO:0006635]	mitochondrion [GO:0005739]	enoyl-CoA hydratase activity [GO:0004300]			cyto (23)	mito
	W5P2V1	ENSOARP00000004751.1	PCCA	propionyl-CoA carboxylase alpha subunit	166.49	26	12	10	R.VYAEDPYKSFGLPSVGR.L R.AQAVHPGYGFLSENKEFAK.C R.LSQYEEPIRLPGVR.V K.VNTIPGFDGVVKDADEAVR.I K.VVEEAPSIFLDSETRR.A K.FLSDVYPDGFK.G K.SYLNMDAIMDAVR.N K.AGDTVGEGDLLVELE R.IAWDDEETRDGFR.F K.LNVTSTWNLASPLLSVNVD.G	70916	5.81989		mitochondrion [GO:0005739]	ATP binding [GO:0005524]; biotin carboxylase activity [GO:0004075]; enzyme binding [GO:0019899]; metal ion binding [GO:0046872]; propionyl-CoA carboxylase activity [GO:0004658]			cysk (15)	mito				yes		1
	W5PHN8	ENSOARP00000009955.1		aldo-ketone reductase, oxidoreductase activity	145.49	25	6	3	K.VKLNDGHFIPVLGFGTAAPGEVSK.S K.LNDGHFIPVLGFGTAAPGEVSK.S H.LDCAHVYRNEEQVGQAIR.S	36671	7.09674			oxidoreductase activity [GO:0016491]			cyto (19)	cyto
	W5NTS6	ENSOARP00000001570.1	DLST	Dihydrolipoyllysine-residue succinyltransferase component of 2-oxoglutarate dehydrogenase complex, mito	131.29	19	8	6	K.TPAFAESVTEGDVRWEK.A K.AAVEDPRVLLLDL R.NVETMNYADIER.T R.LIDGREAVTFLR.K K.VEGGTPLFTLR.K R.TISELGEKAR.K	49030	9.10468	tricarboxylic acid cycle [GO:0006099]	mitochondrion [GO:0005739]; myelin sheath [GO:0043209]; oxoglutarate dehydrogenase complex [GO:0045252]	dihydrolipoyllysine-residue succinyltransferase activity [GO:0004149]			mito (27)	mito
	W5PI34	ENSOARP00000010102.1	CS	citrate synthase	134.1	15	7	6	R.ALGVLAQLIWSR.A K.GLVYETSVLDPDEGIRFR.G K.IVPNILLEQGK.A R.GYSIPECQKLLPK.A R.EGSSIGAIDPK.L K.GLVYETSVLDPDEGIR.F	51775	8.12006	carbohydrate metabolic process [GO:0005975]; tricarboxylic acid cycle [GO:0006099]	mitochondrial matrix [GO:0005759]	citrate (Si)-synthase activity [GO:0004108]			mito (29)	mito
	W5PIG7	ENSOARP00000010236.1	ENO1	enolase 1	130.34	8	5	5	P.VVSIEDPFDQDDWEAWQK.F R.YITPDELADLYK.S S.IEDPFDQDDWEAWQK.F Y.ITPDELADLYK.S Y.NQILR.I	48196	6.43658	glycolytic process [GO:0006096]	phosphopyruvate hydratase complex [GO:0000015]	magnesium ion binding [GO:0000287]; phosphopyruvate hydratase activity [GO:0004634]			cyto (25.5)	cyto
	W5PZR4	ENSOARP00000015950.1	OGDH	oxoglutarate dehydrogenase	171.18	20	17	11	R.LLFCTGKVYYDLTR.E R.SNFDEMLPGTHFQR.V R.FGLEGCEVLIPALK.T R.LLDTAFDLDAFKNFS P.LVEAQPNVDKLVEDHLAVQSLIR.A E.AQPNVDKLVEDHLAVQSLIR.A R.VIPEDGPAAQNPGNVKR.L R.QILLPFRKPLIIFTPK.S R.STRFEEFLQR.K T.FIGGQESALPLREIIR.R R.NTNAGAPPGTAYQSPLPLSPGSLSAVAR.A	115964	6.3808	cerebellar cortex development [GO:0021695]; hippocampus development [GO:0021766]; olfactory bulb mitral cell layer development [GO:0061034]; pyramidal neuron development [GO:0021860]; striatum development [GO:0021756]; tangential migration from the subventricular zone to the olfactory bulb [GO:0022028]; thalamus development [GO:0021794]; tricarboxylic acid cycle [GO:0006099]	mitochondrion [GO:0005739]	oxoglutarate dehydrogenase (NAD+) activity [GO:0034602]; oxoglutarate dehydrogenase (succinyl-transferring) activity [GO:0004591]; thiamine pyrophosphate binding [GO:0030976]			mito (29)	mito				yes		1
	W5PW05	ENSOARP00000014638.1	MDH2	malate dehydrogenase 2	207.67	45	15	15	R.LTLYDIAHTPGVAADLSHIETR.A R.ANAFVAELKDLDPAR.V K.VELPQDQLATLTGR.I K.HGVYNPNKIFGVTTLDIVR.A K.TIIPLISQCTPK.V K.SQETDCPYFSTPLLLGKK.G K.NLGIGKVSPFEEK.M K.AGAGSATLSMAYAGAR.F K.IFGVTTLDIVR.A K.TIIPLISQCTPKVELPQDQLATLTGR.I N.AKVAVLGASGGIGQPLSLLLK.N R.ANAFVAELKDLD.P R.IQEAGTEVVK.A R.FVFSLVDAMNGK.E K.VSPFEEKMIAEAIPELK.A	42200	8.22614	carbohydrate metabolic process [GO:0005975]; internal protein amino acid acetylation [GO:0006475]; malate metabolic process [GO:0006108]; tricarboxylic acid cycle [GO:0006099]	mitochondrial inner membrane [GO:0005743]; myelin sheath [GO:0043209]	L-malate dehydrogenase activity [GO:0030060]			cyto (14)	mito_mem
	W5PC82	ENSOARP00000008043.1	ME1	malic enzyme 1	171.57	12	7	7	R.AIFASGSPFDPVTLPSGK.T K.GRAIFASGSPFDPVTLPSGK.T K.TATVYPEPPNKEAFVR.S R.QQLNIHGLLPPSFISQDVQVLR.I A.IFASGSPFDPVTLPSGK.T F.ASGSPFDPVTLPSGK.T DLAFTLEER.Q	60936	5.44269	malate metabolic process [GO:0006108]; protein tetramerization [GO:0051262]; regulation of NADP metabolic process [GO:1902031]	mitochondrion [GO:0005739]	malate dehydrogenase (decarboxylating) (NAD+) activity [GO:0004471]; malate dehydrogenase (decarboxylating) (NADP+) activity [GO:0004473]; manganese ion binding [GO:0030145]; NAD binding [GO:0051287]			cyto (18)	mito
	W5P368	ENSOARP00000004868.1	ME2	malic enzyme 2	134.81	17	7	6	K.ALTSQLTDKELAQGR.L K.AITDRYGQNTLIQFEDFGNHNAFR.F R.CLFASGSPFEPVK.L R.QMLGLQGLLPPKIETQDIQALR.F K.YIYIMGIQER.N K.LCLYTACAGIRPDR.C	65452	7.56049	regulation of NADP metabolic process [GO:1902031]	mitochondrion [GO:0005739]	malate dehydrogenase (decarboxylating) (NAD+) activity [GO:0004471]; metal ion binding [GO:0046872]; NAD binding [GO:0051287]			mito (23)	mito						1
	W5QFQ0	ENSOARP00000021548.1	MDH1	malate dehydrogenase 1	146.6	31	8	6	K.SAPSIPKENFSCLTR.L K.LGVTSDDVKNVIIWGNHSSTQYPDVNHAK.V K.VVEGLPINDFSREK.M K.SVKVIVVGNPANTNCLTASK.S K.ELAEEKETAFEFLASA K.LSSAMSAAK.A	36439	5.92291	carbohydrate metabolic process [GO:0005975]; malate metabolic process [GO:0006108]; tricarboxylic acid cycle [GO:0006099]		L-malate dehydrogenase activity [GO:0030060]			cyto (16)	cyto
	W5QCD6	ENSOARP00000020383.1	IDH1	isocitrate dehydrogenase (NADP(+))â€¦	79.75	6	2	2	R.LVSGWVKPIIIGR.H K.SQFEAQNIWYEHR.L	46733	6.34149	2-oxoglutarate metabolic process [GO:0006103]; glutathione metabolic process [GO:0006749]; isocitrate metabolic process [GO:0006102]; regulation of phospholipid biosynthetic process [GO:0071071]; regulation of phospholipid catabolic process [GO:0060696]; response to oxidative stress [GO:0006979]; tricarboxylic acid cycle [GO:0006099]	cytosol [GO:0005829]; mitochondrion [GO:0005739]; peroxisome [GO:0005777]	cadherin binding [GO:0045296]; isocitrate dehydrogenase (NADP+) activity [GO:0004450]; magnesium ion binding [GO:0000287]; NAD binding [GO:0051287]; protein homodimerization activity [GO:0042803]; receptor binding [GO:0005102]			cyto (23)	mito
	W5QAA9	ENSOARP00000019652.1	ACO2	aconitase 2	96.79	7	5	4	K.IVYGHLDDPANQEIER.G R.NAITQEFGPVPDTAR.Y K.LTGSLSGWTSPK.D R.AGSALNR.M	85236	6.99725	tricarboxylic acid cycle [GO:0006099]	mitochondrion [GO:0005739]; myelin sheath [GO:0043209]	4 iron, 4 sulfur cluster binding [GO:0051539]; aconitate hydratase activity [GO:0003994]; iron ion binding [GO:0005506]		SUBCELLULAR LOCATION: Mitochondrion {ECO:0000256|RuleBase:RU362107}.	mito (26.5)	mito
		ENSOARP00000011209.1		oxidoreductase activity	145.36	26	5	2	R.VKLNDGHFIPVLGFGTYAPPEVAK.R K.LNDGHFIPVLGFGTYAPPEVAKR.E	25230
	W5P2H1	ENSOARP00000004621.1	ACSF2	acyl-CoA synthetase family member 2...	99.78	8	4	4	R.YIVFVTNYPLTVSGK.I K.GATLSHYNIVNNANMIGQR.L R.GGVIAGSPAPPELIR.A R.YIVFVTNYPLT.V	68571	8.12518	metabolic process [GO:0008152]	mitochondrion [GO:0005739]	catalytic activity [GO:0003824]			mito (21.5)	mito
	W5PK04	ENSOARP00000010775.1	PGAM4	phosphoglycerate mutase family member	127.08	30	5	4	R.HYGGLTGLNKAETAAK.H R.ALPFWNEEIVPQIK.E M.AAYKLVLIR.H R.YADLTEDQLPSCESLK.D	22885	7.06427	glycolytic process [GO:0006096]		bisphosphoglycerate mutase activity [GO:0004082]; phosphoglycerate mutase activity [GO:0004619]			cyto (23)	cyto
	W5PWD7	ENSOARP00000014770.1		short-chain dehydrogenases/reductases (SDR) family	112.16	22	7	2	R.FHQLDITDLQSIR.A R.IALVTGANKGLGFAIVR.D	32086	7.62677						cyto (15.5)	cyto
	W5PQG6	ENSOARP00000012693.1	ISYNA1	inositol-3-phosphate synthase 1	91.73	6	2	2	R.FCEVIPGLNDTAENLLR.T K.SVLVDFLIGSGLK.T	55655	5.66937	inositol biosynthetic process [GO:0006021]; phospholipid biosynthetic process [GO:0008654]		inositol-3-phosphate synthase activity [GO:0004512]			cyto (10.5)	cyto
	W5P5E2	ENSOARP00000005645.1	MCCC2	methylcrotonoyl-CoA carboxylase 2	105.86	15	7	5	R.IFGYPVGIVGNNGVLFSESAKK.G R.FLYLWPNAR.I K.ALYGDTLVTGFAR.I P.SEDPLFPADELYGIVGANLKR.N K.MVTAVACASVPK.I	61122	8.40961		methylcrotonoyl-CoA carboxylase complex [GO:1905202]; mitochondrial matrix [GO:0005759]	methylcrotonoyl-CoA carboxylase activity [GO:0004485]			mito (13.5)	mito						1
	W5PIZ6	ENSOARP00000010416.1		malonyl-CoA decarboxylase activity	136.79	19	6	6	K.SIKASEQVLSLVAQFQK.N R.YFLEDTAANSTAYLGSK.S R.VTWHSPCEVLQR.I R.INWLADISLK.G K.ASEQVLSLVAQFQK.N R.LRADLLEAQALK.L	39521	8.64813	fatty acid biosynthetic process [GO:0006633]; malonyl-CoA catabolic process [GO:2001294]; positive regulation of fatty acid oxidation [GO:0046321]	mitochondrial matrix [GO:0005759]	malonyl-CoA decarboxylase activity [GO:0050080]			nucl (14.5)	mito				yes		1
	W5P772	ENSOARP00000006276.1	ECH1	enoyl-CoA hydratase 1	104.62	8	3	3	K.VIGNQSLVNELAYTARK.M K.EVDVGLAADVGTLQR.L	42587	8.93597	metabolic process [GO:0008152]	mitochondrion [GO:0005739]	catalytic activity [GO:0003824]; receptor binding [GO:0005102]			cyto (19)	mito						1
	W5PLF3	ENSOARP00000011276.1	DECR1	2 4-dienoyl-CoA reductase 1	74.41	17	5	4	K.VFGHPDIVINNAAGNFISPSER.L K.VSKDQWDIIEGLIR.K K.VAFITGGGTGLGK.G K.VMLPPNSFQGK.V	42399	9.85333	fatty acid beta-oxidation [GO:0006635]; protein homotetramerization [GO:0051289]	cytosol [GO:0005829]; mitochondrion [GO:0005739]; nucleoplasm [GO:0005654]	2,4-dienoyl-CoA reductase (NADPH) activity [GO:0008670]; NADPH binding [GO:0070402]			cyto (18.5)	cyto
	W5PDN7	ENSOARP00000008551.1	GPD2	glycerol-3-phosphate dehydro	135.5	11	7	4	R.LVQDYGLESEVAQHLAATYGDKAFEVAK.M R.LAFLNVQAAEEALPR.I R.LVSEFPYIEAEVK.Y K.LYDLVAGSNCLK.S	81133	6.60199	camera-type eye development [GO:0043010]; gluconeogenesis [GO:0006094]; glycerol-3-phosphate metabolic process [GO:0006072]; multicellular organism growth [GO:0035264]	glycerol-3-phosphate dehydrogenase complex [GO:0009331]; mitochondrial inner membrane [GO:0005743]	calcium ion binding [GO:0005509]; sn-glycerol-3-phosphate:ubiquinone-8 oxidoreductase activity [GO:0052591]			mito (21)	mito						1
	W5PAS5	ENSOARP00000007536.1	HMGCL	3-hydroxymethyl-3-methylglutaryl-CoA lyase	129.24	21	7	5	R.GYVSCVLGCPYEGK.I K.EVAIFGAASELFTK.K K.FPGVNYPVLTPNFK.G K.GIQKFPGVNYPVLTPNFK.G K.LLEAGTFICQALNRR.T	34199	9.02631	ketone body biosynthetic process [GO:0046951]; lipid metabolic process [GO:0006629]; mitochondrion organization [GO:0007005]; protein tetramerization [GO:0051262]	mitochondrial inner membrane [GO:0005743]; peroxisome [GO:0005777]	hydroxymethylglutaryl-CoA lyase activity [GO:0004419]; magnesium ion binding [GO:0000287]; manganese ion binding [GO:0030145]; protein homodimerization activity [GO:0042803]; receptor binding [GO:0005102]			mito (27)	mito_mem						1
	W5PFE7	ENSOARP00000009162.1	ACOX1	acyl-CoA oxidase 1	70.4	8	3	2	T.AVDINSPDSLTEAYKLR.A R.INEDIGHGDLSELPELHALTAGLK.A	66591	7.32697	fatty acid beta-oxidation [GO:0006635]	peroxisome [GO:0005777]	acyl-CoA oxidase activity [GO:0003997]; FAD binding [GO:0071949]			cyto (13)	cyto
	W5PL67	ENSOARP00000011190.1	SUCLG2	succinate-CoA ligase GDP-forming	81.32	6	3	2	R.FFVADTASEALEAAKR.L K.INFDDNAEFRQK.D	46638	6.78656	succinyl-CoA metabolic process [GO:0006104]; tricarboxylic acid cycle [GO:0006099]	mitochondrion [GO:0005739]; plasma membrane [GO:0005886]	ATP binding [GO:0005524]; GTP binding [GO:0005525]; magnesium ion binding [GO:0000287]; succinate-CoA ligase (ADP-forming) activity [GO:0004775]; succinate-CoA ligase (GDP-forming) activity [GO:0004776]		SUBCELLULAR LOCATION: Mitochondrion {ECO:0000256|HAMAP-Rule:MF_03221}.	mito (22.5)	mito
	W5PQJ5	ENSOARP00000012722.1	AMACR	alpha-methylacyl-CoA racemase	66.45	9	2	2	R.VSPRPAPLLSNTPALPSTK.R K.AAGHDINYLALSGVLSR.I	42350	8.68671	bile acid metabolic process [GO:0008206]	mitochondrion [GO:0005739]; peroxisome [GO:0005777]; plasma membrane [GO:0005886]	alpha-methylacyl-CoA racemase activity [GO:0008111]; receptor binding [GO:0005102]			mito (12)	mito
	W5Q9Q2	ENSOARP00000019444.1	DBT	Dihydrolipoamide acetyltransferase component of pyruvate dehydrogenase complex	82.46	6	3	2	R.SIFEIATELNRLQK.L K.SYLENPAFMVLDLK	53519	8.383	metabolic process [GO:0008152]	mitochondrial nucleoid [GO:0042645]	transferase activity, transferring acyl groups [GO:0016746]; ubiquitin protein ligase binding [GO:0031625]			mito (25)	mito				yes		1
	W5PR64	ENSOARP00000012942.1	MUT	Methylmalonyl-CoA mutase	62.31	5	4	2	K.IIADIFQYTAK.H R.TGLQAGLTIDEFAPR.L	83731	6.7995	homocysteine metabolic process [GO:0050667]; positive regulation of GTPase activity [GO:0043547]; post-embryonic development [GO:0009791]	mitochondrion [GO:0005739]	cobalamin binding [GO:0031419]; GTPase activity [GO:0003924]; metal ion binding [GO:0046872]; methylmalonyl-CoA mutase activity [GO:0004494]; modified amino acid binding [GO:0072341]; protein homodimerization activity [GO:0042803]			mito (27.5)	mito
	W5NUN8	ENSOARP00000001882.1	AKR1A1	Aldo-keto reductase family 1 member ...	88.19	14	4	4	R.DAGHPLYPFNDPY R.ALGLSNFNSR.Q R.GLEVTAYSPLGSSDR.A K.SVTPSR.I	36590	6.80145	aldehyde catabolic process [GO:0046185]; D-glucuronate catabolic process [GO:0042840]; L-ascorbic acid biosynthetic process [GO:0019853]	apical plasma membrane [GO:0016324]; cytosol [GO:0005829]	alditol:NADP+ 1-oxidoreductase activity [GO:0004032]; L-glucuronate reductase activity [GO:0047939]			cyto (25)	cyto				yes
	W5PN85	ENSOARP00000011911.1	ACAT1	Acetyl-CoA acetyltransferase 1	95.96	16	4	4	R.TPIGSFLGSLSSLPATK.L A.FADAAVEPIDFPIAPAYAVPK.V R.FGNEVVPVTITVK.G Y.VSKPTLNEVVIVSATR.T	45450	8.72589	acetyl-CoA biosynthetic process [GO:0006085]; acetyl-CoA catabolic process [GO:0046356]; coenzyme A biosynthetic process [GO:0015937]; isoleucine catabolic process [GO:0006550]; ketone body catabolic process [GO:0046952]; propionyl-CoA biosynthetic process [GO:1902860]	mitochondrial inner membrane [GO:0005743]	acetyl-CoA C-acetyltransferase activity [GO:0003985]; carbon-carbon lyase activity [GO:0016830]; ligase activity, forming carbon-carbon bonds [GO:0016885]			cyto (18)	mito						1
	W5Q9G8	ENSOARP00000019360.1	ECI1	enoyl-CoA delta isomerase 1	56.65	11	3	2	R.VLVEPDAASGVAVMK.F R.DADIQNFVSFICRDSIQK.S	33361	8.67548	fatty acid beta-oxidation [GO:0006635]	mitochondrial inner membrane [GO:0005743]	dodecenoyl-CoA delta-isomerase activity [GO:0004165]			mito (19)	mito
	W5QG64	ENSOARP00000021713.1	IVD	isovaleryl-CoA dehydrogenase	43.85	7	2	2	R.GITAFIVEK.G K.FLQEHLAPQAQEIDQSNEFKNLR.E	46934	7.19611		mitochondrion [GO:0005739]; nucleoplasm [GO:0005654]	acyl-CoA dehydrogenase activity [GO:0003995]; flavin adenine dinucleotide binding [GO:0050660]			mito (15)	mito_nucl
	W5Q336	ENSOARP00000017124.1	MCEE	methylmalonyl-CoA epimerase	58.72	17	2	2	S.LSSHPGAGPVWNLGR.L R.LNHVAIAVPDLEKAR.A	18983	9.17096	L-methylmalonyl-CoA metabolic process [GO:0046491]		methylmalonyl-CoA epimerase activity [GO:0004493]			mito (27)	mito
	W5QB90	ENSOARP00000019985.1	ALOX15B	arachidonate 15-lipoxygenase type 15	87.21	5	4	2	R.STGLGIGGFSELIQK.N R.GVGDIPDYYYR.D	74700	6.5423	arachidonic acid metabolic process [GO:0019369]; linoleic acid metabolic process [GO:0043651]; lipoxygenase pathway [GO:0019372]; negative regulation of cell cycle [GO:0045786]; negative regulation of cell proliferation [GO:0008285]; negative regulation of growth [GO:0045926]; positive regulation of chemokine secretion [GO:0090197]; positive regulation of keratinocyte differentiation [GO:0045618]…	cytoskeleton [GO:0005856]; cytosol [GO:0005829]; extrinsic component of membrane [GO:0019898]; plasma membrane [GO:0005886]	arachidonate 15-lipoxygenase activity [GO:0050473]; arachidonate 8(S)-lipoxygenase activity [GO:0036403]; calcium ion binding [GO:0005509]; iron ion binding [GO:0005506]; linoleate 13S-lipoxygenase activity [GO:0016165]			cyto (21)	cyto
	W5PRR5	ENSOARP00000013144.1	LTA4H	leukotriene A4 hydrolase	125.08	16	9	6	K.VVINGQEVKYTLGER.Q R.RVLTGTAALTVQSQEDNLR.S K.SAYEFSETESMLK.I R.SLILDTKDLTIEK.V K.GSPIEISLPIALCK.N R.TLVWSEKEQVEK.S	69594	5.81146	cellular protein metabolic process [GO:0044267]; leukotriene biosynthetic process [GO:0019370]; peptide catabolic process [GO:0043171]	cytosol [GO:0005829]; nucleoplasm [GO:0005654]	epoxide hydrolase activity [GO:0004301]; leukotriene-A4 hydrolase activity [GO:0004463]; metalloaminopeptidase activity [GO:0070006]; zinc ion binding [GO:0008270]		SUBCELLULAR LOCATION: Cytoplasm {ECO:0000256|RuleBase:RU361141}.	cyto (16)	cyto
	W5P9M2	ENSOARP00000007131.1	PTGR1	prostaglandin reductase 1	225.15	37	10	10	K.NAAFPPGTIVVAPSGWTTHSISNGEKLEK.V K.GGETVLVSAAAGAVGSVVGQIAK.L K.HFVGYPTNSDFELK.T K.SLKEGDMMMGEQVAR.V R.IAICGAISVYNR.T K.KHFVGYPTNSDFELK.T K.HGFDVAFNYKTVK.S K.NAAFPPGTIVVAPSGWTTHSISNGEK.L K.HFVGYPTNSDFELK.T R.TGPLPPGPSPEIIIFK.E	35743	7.65179		cytoplasm [GO:0005737]	15-oxoprostaglandin 13-oxidase activity [GO:0047522]; 2-alkenal reductase [NAD(P)] activity [GO:0032440]			cyto (22.5)	cyto
	W5Q2F4	ENSOARP00000016892.1	ADH5	alcohol dehydrogenase 5 (class III)	161.02	23	9	8	K.AAVAWEAGKPLSIEEVEVAPPK.A K.AGDTVIPLYIPQCGECK.F A.AVAWEAGKPLSIEEVEVAPPK.A A.VCHTDAYTLSGADPEGNYPVILGHEGAGIVESVGEGVTK.L T.LSGADPEGNYPVILGHEGAGIVESVGEGVTK.L S.GADPEGNYPVILGHEGAGIVESVGEGVTK.L R.IIGVDINK.D L.SIEEVEVAPPK.A	39711	7.46295	ethanol oxidation [GO:0006069]; formaldehyde catabolic process [GO:0046294]; peptidyl-cysteine S-nitrosylation [GO:0018119]; positive regulation of blood pressure [GO:0045777]; respiratory system process [GO:0003016]; response to lipopolysaccharide [GO:0032496]; response to nitrosative stress [GO:0051409]; response to redox state [GO:0051775]; retinoid metabolic process [GO:0001523]	mitochondrion [GO:0005739]	alcohol dehydrogenase (NAD) activity [GO:0004022]; fatty acid binding [GO:0005504]; formaldehyde dehydrogenase activity [GO:0018467]; protein homodimerization activity [GO:0042803]; S-(hydroxymethyl)glutathione dehydrogenase activity [GO:0051903]; zinc ion binding [GO:0008270]			cyto (27)	mito
	W5Q1C7	ENSOARP00000016513.1	ADH1C	alcohol dehydrogenase (NAD) activity	102.07	18	6	5	K.QVGATECINPQDYEKPIEEVLR.E K.INEGFDLLR.S P.FSIEEVEVAPPK.A E.VSGGGVDFSFEVIGR.L K.VIPLFVPQCGK.C	40529	8.51788	behavioral response to ethanol [GO:0048149]; ethanol catabolic process [GO:0006068]; response to retinoic acid [GO:0032526]; response to steroid hormone [GO:0048545]; response to testosterone [GO:0033574]; retinoic acid metabolic process [GO:0042573]; retinol metabolic process [GO:0042572]	mitochondrion [GO:0005739]	alcohol dehydrogenase (NAD) activity [GO:0004022]; protein homodimerization activity [GO:0042803]; zinc ion binding [GO:0008270]			cyto (27)	mito
	W5QI77	ENSOARP00000022429.1	AK2	adenylate kinase 2	195.06	63	16	16	K.NLETPPCKNGFLLDGFPR.T K.ATMDAGKLVSDEMVVELIEK.N K.EKLDSVIEFSIPDSLLIR.R K.LAENFCVCHLATGDMLR.A K.AYHTQTTPLVEYYSK.R K.LDSVIEFSIPDSLLIRR.I K.AYHTQTTPLVEYYSKR.G M.APNVPAAEPVPESPK.G K.NGFLLDGFPR.T K.LVSDEMVVELIEK.N R.AMVASGSELGKK.L K.NLETPPCKNGFLLDGFPR.T R.GIHSAIDASQTPDVVFASILAAFSK.A H.TQTTPLVEYYSKR.G K.NGFLLDGFPR.T K.RGIHSAIDASQTPDVVFASILAAFSK.A	24975	7.70404	ADP biosynthetic process [GO:0006172]; AMP metabolic process [GO:0046033]; ATP metabolic process [GO:0046034]	mitochondrial inner membrane [GO:0005743]; mitochondrial intermembrane space [GO:0005758]; sperm mitochondrial sheath [GO:0097226]	adenylate kinase activity [GO:0004017]; ATP binding [GO:0005524]		SUBCELLULAR LOCATION: Mitochondrion intermembrane space {ECO:0000256|SAAS:SAAS00720769}.	cyto (17)	mito				yes
	P51977	ENSOARP00000013613.1	ALDH1A1	aldehyde dehydrogenase 1 family member A1	168.26	23	10	7	K.YVLGNPLTPGVSQGPQIDKEQYEK.I R.TIPMDGNFFTYTR.S R.IAKEEIFGPVQQIMK.F R.LFVEESIYDEFVRR.S R.QAFQIGSPWR.T R.YCAGWADKIQGR.T M.SSSAMPDVPAPLTNLQFKYTK.I	54825	6.37213	oxidation-reduction process [GO:0055114]; retinoid metabolic process [GO:0001523]; retinol metabolic process [GO:0042572]	cytosol [GO:0005829]	aldehyde dehydrogenase (NAD) activity [GO:0004029]; NAD binding [GO:0051287]; retinal dehydrogenase activity [GO:0001758]		SUBCELLULAR LOCATION: Cytoplasm, cytosol {ECO:0000250|UniProtKB:P48644}.	cyto (23.5)	cyto				STRAND 22 25 {ECO:0000244|PDB:5ABM}.; STRAND 28 30 {ECO:0000244|PDB:5ABM}.; STRAND 37 41 {ECO:0000244|PDB:5ABM}.; STRAND 48 53 {ECO:0000244|PDB:5ABM}.; STRAND 142 145 {ECO:0000244|PDB:1BXS}.; STRAND 148 159 {ECO:0000244|PDB:5ABM}.; STRAND 162 166 {ECO:0000244|PDB:5ABM}.; STRAND 169 171 {ECO:0000244|PDB:5ABM}.; STRAND 189 193 {ECO:0000244|PDB:5ABM}.; STRAND 218 221 {ECO:0000244|PDB:5ABM}.; STRAND …
	W5Q9L8	ENSOARP00000019410.1	ALDH3A2	Aldehyde dehydrogenase	177.9	28	12	10	R.EKPLAFYVFSHNSK.L K.HLTPVTLELGGK.S K.HSFDTFSHQRPCLLK.T R.YIAPTVLTDVDPDTK.V K.SPCFVDRDCDLDVACR.R K.NADEAIQFINEREKPLAFYVFSHNSK.L K.EFYGENVKESPDYER.I R.IQSLLEGQKIAFGGEMDEATR.Y K.QRFDHILYTGNTAVGK.I	53980	7.58209	cellular aldehyde metabolic process [GO:0006081]	integral component of membrane [GO:0016021]	aldehyde dehydrogenase [NAD(P)+] activity [GO:0004030]			cyto (15.5)	plas			TRANSMEM 464 484 Helical. {ECO:0000256|SAM:Phobius}.
	W5PLV2	ENSOARP00000011426.1		aldehyde dehydrogenase 2 family (mitochondrial)Â	199.29	37	19	14	K.VAFTGSTEVGHLIQVAAGK.S K.VAEQTPLTALYVANLIK.E K.TFPTVNPSTGDVICHVAEGDKADVDR.A K.YGLAAAVFTK.D R.TFVQEDIYAEFVER.S K.TIPIDGDYFSYTR.H R.ELGEYGLQAYTEVK.T R.AAFQLGSPWR.R K.LGPALATGNVVVMK.V R.VVGNPFDSRTEQGPQVDETQFK.K R.ANNSKYGLAAAVFTK.D R.TFVQEDIYAEFVERSVAR.A K.LLCGGGAAADR.G R.AAFQLGSPWRR.M	56701	7.5423		mitochondrion [GO:0005739]	aldehyde dehydrogenase (NAD) activity [GO:0004029]			mito (29.5)	mito
	W5PL79	ENSOARP00000011202.1	ALDH4A1	aldehyde dehydrogenase 4 family member A1	137.5	18	7	6	R.NAAGNFYINDKSTGSVVGQQPFGGAR.A R.LVDSTSSYGLTGAVFAQDKDVLR.E C.SADVDSVVSGTLR.S H.VSSVQVANEPVLAFTQGSPERDALQK.A R.LLEELGGIK.V K.AADLLSGPRR.A	66085	6.02203	proline catabolic process to glutamate [GO:0010133]	mitochondrion [GO:0005739]	1-pyrroline-5-carboxylate dehydrogenase activity [GO:0003842]; aldehyde dehydrogenase (NAD) activity [GO:0004029]; identical protein binding [GO:0042802]			cyto (7.5)	mito
	W5PM58	ENSOARP00000011533.1		Aldehyde dehydrogenase	74.3	7	4	3	R.TIAIIAEGIPEALTR.K K.GVTIIGPATVGGIKPGCFK.I R.LLQDHPWLLSQSLVVKPDQLIK.R	53600	6.36151	cellular aldehyde metabolic process [GO:0006081]	integral component of membrane [GO:0016021]	aldehyde dehydrogenase [NAD(P)+] activity [GO:0004030]			plas (32)	plas			TRANSMEM 463 481 Helical. {ECO:0000256|SAM:Phobius}.	yes		1
	W5P935	ENSOARP00000006943.1	APMAP	adipocyte plasma membrane associated protein	198.52	41	16	13	R.VVKLENGEVETVAR.F K.EPPLFLGVLQPNTK.L R.YSLVLELSDSGAFQR.S K.GGADVFVENLPGFPDNIR.A K.VYFTDSSSKWQR.R R.KMSFLNDLTVTR.D R.SLHDPEGQVVTYVSEAHEHNGHLYLGSFR.A R.ANPGFSMLDFLSERPFLKK.V R.EVKLLLSSETPIEGR.K K.GLFEVNPWKR.E R.SLHDPEGQVVTYVSEAHEHNGHLYLGSFR.A K.LENGEVETVAR.F R.ANPGFSMLDFLSERPFLK.K	46027	6.57196	biosynthetic process [GO:0009058]	cell surface [GO:0009986]; integral component of membrane [GO:0016021]	arylesterase activity [GO:0004064]; strictosidine synthase activity [GO:0016844]			plas (21.5)	plas			TRANSMEM 37 60 Helical. {ECO:0000256|SAM:Phobius}.
	W5PGS4	ENSOARP00000009640.1	FABP5	fatty acid-binding protein epidermal	134.61	38	7	4	K.TQTVCNFTDGALVQHQEWDGK.E N.FTDGALVQHQEWDGK.E K.FEETTADGR.K C.NFTDGALVQHQEWDGK.E M.AKPDCIITSDGK.T C.NFTDGALVQHQEWDGKESTITR.K T.ESTLK.T	15575	8.24579			lipid binding [GO:0008289]			extr (24)	extr				yes
	A9YUY8	ENSOARP00000010025.1	FABP4	fatty acid binding protein 4	78.03	48	4	4	K.LVSSENFDDYMKEVGVGFATR.K M.CDAFVGTWK.L L.DEGALVQVQNWDGK.S K.LVDDKLVLECVMNGVTATR.V	14689	5.22174	brown fat cell differentiation [GO:0050873]; cellular response to lithium ion [GO:0071285]; cellular response to tumor necrosis factor [GO:0071356]; cholesterol homeostasis [GO:0042632]; cytokine production [GO:0001816]; fatty acid metabolic process [GO:0006631]; negative regulation of protein kinase activity [GO:0006469]; negative regulation of transcription, DNA-templated [GO:0045892]; positive…	cytosol [GO:0005829]	fatty acid binding [GO:0005504]			cyto (22)	cyto
	W5PR52	ENSOARP00000012930.1	CPNE3	copine 3	149.48	13	7	6	K.LYGPTNFSPIINHVAR.F R.SPTGEVAVRDIVQFVPFR.Q R.DIVQFVPFRQFQNAPK.E R.FAAAATQQR.T R.TEVVKNNLNPVWKPFK.I R.QAIVNAAK.L	61572	5.4234	cellular response to calcium ion [GO:0071277]; cellular response to growth factor stimulus [GO:0071363]; ERBB2 signaling pathway [GO:0038128]; positive regulation of cell migration [GO:0030335]	cytosol [GO:0005829]; focal adhesion [GO:0005925]; mitochondrion [GO:0005739]; nucleolus [GO:0005730]; plasma membrane [GO:0005886]	calcium-dependent phospholipid binding [GO:0005544]; calcium-dependent protein binding [GO:0048306]; protein serine/threonine kinase activity [GO:0004674]; receptor tyrosine kinase binding [GO:0030971]			pero (21)	cyto_mito					SIGNAL 1 19 {ECO:0000256|SAM:SignalP}.
254	W5P0R7	ENSOARP00000004015.1	DHODH	dihydroorotate dehydrogenase (Quinone)	123.81	27	9	7	R.LTEDGLPLGINLGK.N R.ELEALLKEQGFAR.V R.VLGPLADYLVVNVSSPNTGGLRR.L G.VFRLPEDQAIINR.Y R.FTSLGLLPR.S R.SAFQDSDMLEVR.V R.VTDAIGADHR.R	42353	9.68756	'de novo' pyrimidine nucleobase biosynthetic process [GO:0006207]	cytosol [GO:0005829]; membrane [GO:0016020]; mitochondrion [GO:0005739]; nucleoplasm [GO:0005654]	dihydroorotate dehydrogenase activity [GO:0004152]			mito (11)	cyto_nucl
	W5PLW6	ENSOARP00000011440.1	ACADVL	acyl-CoA dehydrogenase very long chain	184.4	26	15	14	K.ALVERGGVVTSNPLGF K.LASGETIAAFCLTEPSSGSDAASIR.S G.LGSGLSLSGIVHQELSR.S R.TQFGEKIHNFGLIQEK.L K.DIINEQFLLQR.L R.GGVVTSNPLGF R.VPAENVLGEVGGGFK.V R.ALEQFATVVEAK.L K.ASNTAEVYFDGVR.V R.IFEGTNDILR.L R.FFEEVNDAAK.N R.FFEEVNDAAKNDMLER.V K.TPVTDTATGAVK.E K.IWISNGGLADIFTVFAK.T	75806	9.03217	epithelial cell differentiation [GO:0030855]; fatty acid beta-oxidation using acyl-CoA dehydrogenase [GO:0033539]; negative regulation of fatty acid biosynthetic process [GO:0045717]; negative regulation of fatty acid oxidation [GO:0046322]; regulation of cholesterol metabolic process [GO:0090181]; response to cold [GO:0009409]; temperature homeostasis [GO:0001659]	cytosol [GO:0005829]; mitochondrial membrane [GO:0031966]; mitochondrial nucleoid [GO:0042645]; nucleolus [GO:0005730]	flavin adenine dinucleotide binding [GO:0050660]; long-chain-acyl-CoA dehydrogenase activity [GO:0004466]			nucl (22.5)	cyto_mito
	W5PBS4	ENSOARP00000007885.1	LRP1	LDL receptor related protein 1	138.92	2	13	6	R.GTGGAAPIVTLLR.S R.AALSGANVLTLIEKDIR.T R.CLPGFLGDRCQYR.Q K.VFFTDYGQIPKVER.C R.SVIVDTK.I H.LCLIDYNR.T	502557	5.2359	amyloid-beta clearance [GO:0097242]; astrocyte activation involved in immune response [GO:0002265]; cellular response to amyloid-beta [GO:1904646]; positive regulation of amyloid-beta clearance [GO:1900223]; positive regulation of cell death [GO:0010942]; positive regulation of endocytosis [GO:0045807]; positive regulation of lysosomal protein catabolic process [GO:1905167]; positive regulation o…	basolateral plasma membrane [GO:0016323]; early endosome [GO:0005769]; integral component of membrane [GO:0016021]; receptor complex [GO:0043235]	alpha-2 macroglobulin receptor activity [GO:0016964]; apolipoprotein binding [GO:0034185]; calcium ion binding [GO:0005509]; clathrin heavy chain binding [GO:0032050]; protein complex binding [GO:0032403]			cyto (12.5)	plas			TRANSMEM 4411 4431 Helical. {ECO:0000256|SAM:Phobius}.
	W5PU19	ENSOARP00000013950.1	LSS	lanosterol synthase	98.64	5	3	3	R.ISQVPDNLPDYQKYYR.Q R.ILGVGPDDPDLVR.A R.NVFPVWALGR.F	83203	6.29767	cholesterol biosynthetic process [GO:0006695]; regulation of protein stability [GO:0031647]	lipid droplet [GO:0005811]	lanosterol synthase activity [GO:0000250]			nucl (13.5)	nucl
	W5Q8U8	ENSOARP00000019140.1	ACLY	ATP citrate lyase	81.79	5	3	3	R.GGSSEIAFHTIPVIQR.A K.VLKQAFSVSR.V	121021	6.81744	acetyl-CoA biosynthetic process [GO:0006085]; citrate metabolic process [GO:0006101]; lipid biosynthetic process [GO:0008610]; oxaloacetate metabolic process [GO:0006107]	cytosol [GO:0005829]; nucleoplasm [GO:0005654]; plasma membrane [GO:0005886]	ATP binding [GO:0005524]; ATP citrate synthase activity [GO:0003878]; cofactor binding [GO:0048037]; metal ion binding [GO:0046872]		SUBCELLULAR LOCATION: Cytoplasm {ECO:0000256|PIRNR:PIRNR036511}.	cyto (21)	cyto
	W5P0X1	ENSOARP00000004070.1	AADAC	Arylacetamide deacetylase	118.36	16	5	4	R.IGISGESAGGNLAAAVTQQLIDDPDVKIK.L R.VTHNHIEDGFHGALVYR.G R.LWSGYFTTDR.S K.KYPGFLDVR.A	48008	8.63824	metabolic process [GO:0008152]; positive regulation of triglyceride catabolic process [GO:0010898]	endoplasmic reticulum membrane [GO:0005789]; integral component of membrane [GO:0016021]	serine hydrolase activity [GO:0017171]; triglyceride lipase activity [GO:0004806]			plas (9)	E.R			TRANSMEM 21 40 Helical. {ECO:0000256|SAM:Phobius}.
	W5PXF6	ENSOARP00000015140.1	PROM2	prominin 2	70.08	4	3	2	R.IATCQPLSAALDSGR.V R.LLALLQEPR.C	76227	5.35345		integral component of membrane [GO:0016021]				plas (17.5)	plas			TRANSMEM 279 305 Helical. {ECO:0000256|SAM:Phobius}.; TRANSMEM 326 351 Helical. {ECO:0000256|SAM:Phobius}.; TRANSMEM 633 653 Helical. {ECO:0000256|SAM:Phobius}.		SIGNAL 1 26 {ECO:0000256|SAM:SignalP}.
	W5Q2J7	ENSOARP00000016935.1	STARD5	StAR related lipid transfer domain	61.48	14	3	3	R.DFVDLVLVR.T MDPATAAQVSEAVAEK.M R.QCWSLEHCNFEFIANALGEKELR.Y	23525	5.14154	cholesterol import [GO:0070508]		bile acid binding [GO:0032052]; cholesterol binding [GO:0015485]; cholesterol transporter activity [GO:0017127]			cyto (18)	cyto
	W5PDH7	ENSOARP00000008490.1	NPC1	NPC intracellular cholesterol transporter	77.37	5	4	2	R.LCCDVQQLHTLKDNLQLPLQFLSR.C S.ESCIWYGECGIASGDKR.Y	141527	5.2486	adult walking behavior [GO:0007628]; autophagy [GO:0006914]; cellular response to low-density lipoprotein particle stimulus [GO:0071404]; cellular response to steroid hormone stimulus [GO:0071383]; cholesterol efflux [GO:0033344]; cholesterol homeostasis [GO:0042632]; endocytosis [GO:0006897]; establishment of protein localization to membrane [GO:0090150]; membrane raft organization [GO:0031579];…	endoplasmic reticulum [GO:0005783]; endosome [GO:0005768]; extracellular region [GO:0005576]; Golgi apparatus [GO:0005794]; integral component of plasma membrane [GO:0005887]; lysosome [GO:0005764]; membrane raft [GO:0045121]; nuclear envelope [GO:0005635]; perinuclear region of cytoplasm [GO:0048471]	cholesterol binding [GO:0015485]; lipid transporter activity [GO:0005319]			plas (31)	E.R_mem			TRANSMEM 267 293 Helical. {ECO:0000256|SAM:Phobius}.; TRANSMEM 652 676 Helical. {ECO:0000256|SAM:Phobius}.; TRANSMEM 682 704 Helical. {ECO:0000256|SAM:Phobius}.; TRANSMEM 725 746 Helical. {ECO:0000256|SAM:Phobius}.; TRANSMEM 758 783 Helical. {ECO:0000256|SAM:Phobius}.; TRANSMEM 1096 1116 Helical. {ECO:0000256|SAM:Phobius}.; TRANSMEM 1123 1144 Helical. {ECO:0000256|SAM:Phobius}.; TRANSMEM 1195 121…		SIGNAL 1 22 {ECO:0000256|SAM:SignalP}.
	W5QD23	ENSOARP00000020621.1	LANCL1	LanC like 1	64.07	8	3	3	R.AFPNPYADYNK.S K.SLAEGYFDSAGR.L K.ARFPAFEL	45358	7.22772			glutathione binding [GO:0043295]; low-density lipoprotein particle receptor binding [GO:0050750]; SH3 domain binding [GO:0017124]; zinc ion binding [GO:0008270]			cyto (24.5)	cyto
	W5QD66	ENSOARP00000020664.1	PCK2	phosphoenolpyruvate carboxykinase 2	46.18	4	3	3	R.LGTPVLQALGDGDFVK.C R.FLWPGFGENAR.V R.DEAGRFLWPGFGENAR.V	79878	9.21686	gluconeogenesis [GO:0006094]	mitochondrion [GO:0005739]	GTP binding [GO:0005525]; phosphoenolpyruvate carboxykinase (GTP) activity [GO:0004613]			cyto_nucl (13)	mito
		ENSOARP00000009350.1	ASAH1	N-acylsphingosine amidohydrolase 1	48.64	10	3	3	K.DAQWIGFILR.S K.QSLDVYELDPKQGR.W R.GPVPWYTINLDLPPYKR.W	45180
	W5PSF3	ENSOARP00000013382.1		fatty-acyl-CoA binding	46.28	36	2	2	K.TKPADEEMLFIYSHYK.Q K.QATVGDINTERPGMLDFKGK.A	11601	5.25568	phosphatidylcholine acyl-chain remodeling [GO:0036151]		long-chain fatty acyl-CoA binding [GO:0036042]; protein dimerization activity [GO:0046983]			cyto (19)	cyto				yes
Electron transport
	W5QB34	ENSOARP00000019929.1	NDUFS1	NADH-ubiquinone oxidoreductase 75 kDa subunit, mito	200.39	21	13	12	R.NDGAAILAAVSNIAQKIR.T R.IASQVAALDLGYKPGVEAIRK.N R.ALSEIAGMTLPYDTLDQVR.N R.IASQVAALDLGYKPGVEAIR.K R.NDGAAILAAVSNIAQK.I K.GLLTHTTWEDALSR.V K.ILQDIASGSHPFSQVLQEAK.K R.FASEIAGVDDLGTTGR.G K.VALIGSPVDLTYR.Y R.FEAPLFNAR.I K.VALIGSPVDLTYRYDHLGDSPK.I K.ALVGLSK.S	79428	5.90155	apoptotic mitochondrial changes [GO:0008637]; ATP synthesis coupled electron transport [GO:0042773]; reactive oxygen species metabolic process [GO:0072593]; regulation of mitochondrial membrane potential [GO:0051881]	mitochondrial intermembrane space [GO:0005758]; mitochondrial respiratory chain complex I [GO:0005747]; myelin sheath [GO:0043209]	2 iron, 2 sulfur cluster binding [GO:0051537]; 4 iron, 4 sulfur cluster binding [GO:0051539]; electron transfer activity [GO:0009055]; metal ion binding [GO:0046872]; NADH dehydrogenase (ubiquinone) activity [GO:0008137]			mito (22.5)	mito_mem				yes		1
	W5PJ73	ENSOARP00000010493.1	NDUFS2	NADH dehydrogenase [ubiquinone] iron-sulfur protein 2, mito	30.01	6	2	2	R.GSGIQWDLR.K K.GEFGVYLVSDGSSRPYR.C	47060	6.03094	mitochondrial ATP synthesis coupled electron transport [GO:0042775]; response to oxidative stress [GO:0006979]	mitochondrial respiratory chain complex I [GO:0005747]; nucleoplasm [GO:0005654]	4 iron, 4 sulfur cluster binding [GO:0051539]; metal ion binding [GO:0046872]; NAD binding [GO:0051287]; NADH dehydrogenase activity [GO:0003954]; quinone binding [GO:0048038]; ubiquitin protein ligase binding [GO:0031625]			cyto (20.5)	mito
	W5PB27	ENSOARP00000007638.1	NDUFS3	NADH dehydrogenase [ubiquinone] iron-sulfur protein 3, mito	140.41	32	9	7	R.VVAEPVELAQEFRK.F R.ILTDYGFEGHPFRK.D K.SLADLTAVDIPTR.Q R.ILTDYGFEGHPFR.K R.VKTYTDELTPVESSVSVYK.A R.KFDLNSPWEAFPAYR.Q R.VVAEPVELAQEFR.K	30344	8.13202	negative regulation of cell growth [GO:0030308]; negative regulation of intrinsic apoptotic signaling pathway [GO:2001243]; reactive oxygen species metabolic process [GO:0072593]	mitochondrial respiratory chain complex I [GO:0005747]; myelin sheath [GO:0043209]; nuclear body [GO:0016604]	NADH dehydrogenase (ubiquinone) activity [GO:0008137]			mito (28)	mito
	W5PUX0	ENSOARP00000014252.1	NDUFV1	NADH dehydrogenase [ubiquinone] flavoprotein 1, mito	91.04	14	8	3	R.RGGAWFASFGR.E R.GDARPAEIDSLWEISK.Q R.GAGAYICGEETALIESIEGKQGKPR.L	50620	8.51239	mitochondrial ATP synthesis coupled electron transport [GO:0042775]	cytosol [GO:0005829]; mitochondrial respiratory chain complex I [GO:0005747]	4 iron, 4 sulfur cluster binding [GO:0051539]; FMN binding [GO:0010181]; metal ion binding [GO:0046872]; NAD binding [GO:0051287]; NADH dehydrogenase (ubiquinone) activity [GO:0008137]		SUBCELLULAR LOCATION: Mitochondrion inner membrane {ECO:0000256|RuleBase:RU364066}; Peripheral membrane protein {ECO:0000256|RuleBase:RU364066}; Matrix side {ECO:0000256|RuleBase:RU364066}.	mito (30)	mito_mem						1
	W5NRY1	ENSOARP00000000921.1	NDUFV2	NADH:ubiquinone oxidoreductase core subunit V2	113.11	27	6	6	R.NSDSILEAIQK.K K.AAAVLPVLDLAQR.Q K.DIEEIIDELK.A R.VYEVATFYTMYNRKPVGK.Y K.YHIQVCTTTPCMLR.N R.NSDSILEAIQKK.L	27340	7.00018	cardiac muscle tissue development [GO:0048738]; mitochondrial electron transport, NADH to ubiquinone [GO:0006120]; nervous system development [GO:0007399]	mitochondrial respiratory chain complex I [GO:0005747]	2 iron, 2 sulfur cluster binding [GO:0051537]; metal ion binding [GO:0046872]; NADH dehydrogenase (ubiquinone) activity [GO:0008137]			cyto (16)	mito						1
	W5QAH8	ENSOARP00000019723.1	NDUFA2	NADH dehydrogenase [ubiquinone] 1 alpha subcomplex subunit 2	85.83	31	3	3	K.NVSLNNFSADQVTR.A R.YAFGQEKNVSLNNFSADQVTR.A K.ANPDLPILIR.E	11080	9.92816	mitochondrial respiratory chain complex I assembly [GO:0032981]; oxidation-reduction process [GO:0055114]	mitochondrial respiratory chain complex I [GO:0005747]			SUBCELLULAR LOCATION: Mitochondrion inner membrane {ECO:0000256|PIRNR:PIRNR005822}; Peripheral membrane protein {ECO:0000256|PIRNR:PIRNR005822}; Matrix side {ECO:0000256|PIRNR:PIRNR005822}.	mito (22)	mito_mem
	W5PYA5	ENSOARP00000015439.1	NDUFA8	NADH dehydrogenase [ubiquinone] 1 alpha subcomplex subunit 8	124.37	30	5	4	R.ARPEPNPEVEGDLKPAR.H R.CLEEGKLVNQCALEFFR.Q M.PGIVELPSLEDLKVQEVK.V G.IVELPSLEDLKVQEVK.V	20105	8.39618	mitochondrial electron transport, NADH to ubiquinone [GO:0006120]; mitochondrial respiratory chain complex I assembly [GO:0032981]	mitochondrial intermembrane space [GO:0005758]; mitochondrial respiratory chain complex I [GO:0005747]	protein complex binding [GO:0032403]		SUBCELLULAR LOCATION: Mitochondrion inner membrane {ECO:0000256|PIRNR:PIRNR017016}.	extr (18)	mito
	W5QBF5	ENSOARP00000020052.1	NDUFA10	NADH dehydrogenase [ubiquinone] 1 alpha subcomplex subunit 10, mito	45.28	9	2	2	R.LQAWLYASR.L R.LLQYADALEHLLSTGQGVVLER.S	40422	7.11188	mitochondrial electron transport, NADH to ubiquinone [GO:0006120]; mitochondrial respiratory chain complex I assembly [GO:0032981]	mitochondrial matrix [GO:0005759]; mitochondrial respiratory chain complex I [GO:0005747]; myelin sheath [GO:0043209]	NADH dehydrogenase (ubiquinone) activity [GO:0008137]		SUBCELLULAR LOCATION: Mitochondrion matrix {ECO:0000256|PIRNR:PIRNR000543}.	mito (28.5)	mito
	W5QHN8	ENSOARP00000022238.1	NDUFB5	NADH dehydrogenase [ubiquinone] 1 beta subcomplex subunit 5	86.49	14	2	2	R.TFFDAPEKNYER.T R.TMAILQIESEKAELR.L	21580	9.69086	mitochondrial respiratory chain complex I assembly [GO:0032981]	integral component of membrane [GO:0016021]; mitochondrial respiratory chain complex I [GO:0005747]; nucleoplasm [GO:0005654]				mito (23.5)	mito_mem			TRANSMEM 73 93 Helical. {ECO:0000256|SAM:Phobius}.
	W5PZE3	ENSOARP00000015829.1	NDUFB6	NADH dehydrogenase [ubiquinone] 1 beta subcomplex subunit 6	86.31	38	3	3	R.IFPGDTILETGEVIPPMKEFPDQHH R.FWNKFLQDGALWK.N M.SGYTPDEKLR.L	15538	9.73053	mitochondrial ATP synthesis coupled electron transport [GO:0042775]; mitochondrial respiratory chain complex I assembly [GO:0032981]	integral component of membrane [GO:0016021]; mitochondrial respiratory chain complex I [GO:0005747]; nucleoplasm [GO:0005654]				cyto (13.5)	mito_mem			TRANSMEM 68 86 Helical. {ECO:0000256|SAM:Phobius}.
	W5Q1B0	ENSOARP00000016496.1	NDUFB8	NADH dehydrogenase [ubiquinone] 1 beta subcomplex subunit 8, mitochondrial	64.26	15	2	2	K.QYPYNNLYLER.G R.GGDPNKEPEPVVHYEI	21727	5.7276	mitochondrial electron transport, NADH to ubiquinone [GO:0006120]	integral component of membrane [GO:0016021]; mitochondrial respiratory chain complex I [GO:0005747]	NADH dehydrogenase (ubiquinone) activity [GO:0008137]		SUBCELLULAR LOCATION: Mitochondrion inner membrane {ECO:0000256|PIRNR:PIRNR009288}.	mito (25)	mito_mem			TRANSMEM 124 146 Helical. {ECO:0000256|SAM:Phobius}.			1
	W5Q5Y9	ENSOARP00000018129.1	NDUFB10	NADH dehydrogenase [ubiquinone] 1 beta subcomplex subunit 10	109.34	28	4	4	R.DYKVDQEIVNIIQER.L K.AFDLLVDRPVTLVR.E K.ELQQFTQVVK.A K.AFDLLVDRPVTLVR.E R.RPASSPAS.X	19969	9.04938	mitochondrial respiratory chain complex I assembly [GO:0032981]	mitochondrial respiratory chain complex I [GO:0005747]				extr (23)	mito
	W5P9Q8	ENSOARP00000007167.1	NDUFC2	NADH dehydrogenase [ubiquinone] 1 subunit C2	88.79	20	2	2	R.APLQFLPDEAR.S K.TYREVFEEFHPVR	14410	9.26788	mitochondrial electron transport, NADH to ubiquinone [GO:0006120]	integral component of membrane [GO:0016021]; mitochondrial inner membrane [GO:0005743]; respiratory chain [GO:0070469]	NADH dehydrogenase (ubiquinone) activity [GO:0008137]		SUBCELLULAR LOCATION: Mitochondrion inner membrane {ECO:0000256|PIRNR:PIRNR017834}.	mito (14)	mito_mem			TRANSMEM 60 78 Helical. {ECO:0000256|SAM:Phobius}.
	W5PJU2	ENSOARP00000010713.1		NADP Oxidoreductase domain	113.31	22	5	2	R.VDLFYLHLPDHSTPVEETLR.A F.FGNNWAEVYR.N	26618	8.99152						extr (13)	extr
	W5P816	ENSOARP00000006570.1	NAXE	NAD(P)HX epimerase	102.58	14	5	4	K.LFGYQPTIYYPK.R K.GSSGGIQPDLLISLTAPKK.S R.HLKLFGYQPTIYYPK.R K.AYPPTSLSR.S	32078	6.37567	nicotinamide nucleotide metabolic process [GO:0046496]; protein homotetramerization [GO:0051289]	cell body [GO:0044297]; cilium [GO:0005929]; cytosol [GO:0005829]; extracellular space [GO:0005615]; mitochondrion [GO:0005739]; nucleoplasm [GO:0005654]	metal ion binding [GO:0046872]; NADHX epimerase activity [GO:0052856]; nucleotide binding [GO:0000166]; protein homodimerization activity [GO:0042803]		SUBCELLULAR LOCATION: Mitochondrion {ECO:0000256|HAMAP-Rule:MF_03159}. Secreted {ECO:0000256|HAMAP-Rule:MF_03159}. Note=In sperm, secretion gradually increases during capacitation. {ECO:0000256|HAMAP-Rule:MF_03159}.	extr (15)	mito					SIGNAL 1 40 {ECO:0000256|SAM:SignalP}.	1
	W5Q216	ENSOARP00000016754.1	SDHA	succinate dehydrogenase	203.03	31	18	12	K.LSDYFPKPYPNPEAAR.A A.SDLELHPPSYPWSHR.G R.GLLSSLDHTSIRR.G R.AANNGALPPDLSYIVR.A R.HGGEDYVFSLLTGYCEPPRVSLR.E R.AANNGALPPDLSYIVRAR.H R.GLLSSLDHTSIR.R K.ALAEEVEVQDGPNEDGEMFMRPGK.L R.AANNGALPPDLSYIVR.A M.RPGKLSDYFPKPYPNPEAAR.A K.LSDYFPKPYPNPEAAR.A K.DVCTFLR.W	74583	8.41364	nervous system development [GO:0007399]; respiratory electron transport chain [GO:0022904]; succinate metabolic process [GO:0006105]; tricarboxylic acid cycle [GO:0006099]	mitochondrial inner membrane [GO:0005743]; myelin sheath [GO:0043209]; nucleolus [GO:0005730]	flavin adenine dinucleotide binding [GO:0050660]; succinate dehydrogenase (ubiquinone) activity [GO:0008177]		SUBCELLULAR LOCATION: Mitochondrion inner membrane {ECO:0000256|RuleBase:RU362051}; Peripheral membrane protein {ECO:0000256|RuleBase:RU362051}; Matrix side {ECO:0000256|RuleBase:RU362051}.	mito (29)	mito_mem
	W5PNR7	ENSOARP00000012093.1	SDHB	succinate dehydrogenase	109.59	25	7	6	R.LAKLQDPFSLYR.C K.IKNEIDSTLTFR.R K.LQDPFSLYR.C R.RIDTNLSK.V K.YLGPAVLMQAYR.W K.TGDKPHMQTYEIDLNNCGPMVLDALIK.I	31134	8.72015	tricarboxylic acid cycle [GO:0006099]	mitochondrial respiratory chain complex II, succinate dehydrogenase complex (ubiquinone) [GO:0005749]; nucleoplasm [GO:0005654]; plasma membrane [GO:0005886]	2 iron, 2 sulfur cluster binding [GO:0051537]; electron transfer activity [GO:0009055]			mito (23)	mito						1
	W5Q0F9	ENSOARP00000016195.1	UQCRC2	Cytochrome b-c1 complex subunit 2, mito	274.48	55	30	28	K.VTPDELHDYVQNHFTSAR.M R.IGKVTPDELHDYVQNHFTSAR.M K.AVAFQNPQAHVIENLHAAAYR.N R.IDKAVAFQNPQAHVIENLHAAAYR.N K.TIAQGNLSNPDVQAAK.N K.AGSRYENFNNLGTSHLLR.L R.YENFNNLGTSHLLR.L R.GSNATSSLYQAVAK.G R.LPNGLVIASLENYAPASR.I R.MALIGLGVSHPVLK.Q K.QVAEQFLNIRGGLGLSGAK.A R.NALANSLYCPDYR.I T.AAPAGVPQHPQDLEFTR.L K.RGSNATSSLYQAVAK.G R.GIEAVGGKLSVTSTR.E K.QVAEQFLNIR.G R.NALANSLYCPDYRIGK.V R.RWEVAALQSQLR.I K.TIAQGNLSNPDV…	48213	8.88531		mitochondrial respiratory chain complex III [GO:0005750]; mitochondrial respiratory chain complex IV [GO:0005751]; myelin sheath [GO:0043209]; nucleoplasm [GO:0005654]	metal ion binding [GO:0046872]; metalloendopeptidase activity [GO:0004222]			mito (25)	mito				yes		1
	W5Q5G6	ENSOARP00000017956.1	UQCRC1	ubiquinol-cytochrome c reductase co...	272.33	50	33	33	K.NRPGNALEKEVESMGAHLNAYSTR.E K.NNGAGYFVEHLAFKGTK.N G.TATYAQALQSVPETQVSQLDNGLR.V R.NALVSHLDGTTPVCEDIGRSLLTYGR.R K.AVELLADIVQNCSLEDSQIEKER.D R.RIPLAEWESR.I K.HFSGLSGTYDEDAVPTLTPCR.F A.LVSHLDGTTPVCEDIGR.S K.LSRADLTEYLSR.H K.EVESMGAHLNAYSTR.E R.QLLDLAQKHFSGLSGTYDEDAVPTLTPCR.F R.DVVFNYLHATAFQGTPLAQSVEGPSENVRK.L R.SGMFWLRF R.ADLTEYLSR.H N.ALVSHLDGTTPVCEDIGR.S R.IPLAEWESR.I G.TATYAQALQSVPETQVSQLDNGLR.V …	53393	6.11774	mitochondrial electron transport, ubiquinol to cytochrome c [GO:0006122]	cytosol [GO:0005829]; mitochondrial inner membrane [GO:0005743]; myelin sheath [GO:0043209]	catalytic activity [GO:0003824]; metal ion binding [GO:0046872]; ubiquitin protein ligase binding [GO:0031625]			mito (28)	cyto_mito
	W5PUP9	ENSOARP00000014181.1	UQCRQ	ubiquinol-cytochrome c reductase comp...	123.12	30	4	2	R.VRHVITYSLSPFEQR.A R.KNPAAYENDK	9720	10.338	cerebellar Purkinje cell layer development [GO:0021680]; hippocampus development [GO:0021766]; hypothalamus development [GO:0021854]; midbrain development [GO:0030901]; pons development [GO:0021548]; pyramidal neuron development [GO:0021860]; subthalamus development [GO:0021539]; thalamus development [GO:0021794]	integral component of membrane [GO:0016021]; mitochondrial inner membrane [GO:0005743]	ubiquinol-cytochrome-c reductase activity [GO:0008121]			mito (29)	mito_mem			TRANSMEM 45 63 Helical. {ECO:0000256|SAM:Phobius}.
	W5P642	ENSOARP00000005896.1	UQCRB	ubiquinol-cytochrome c reductase bind...	130.16	50	5	4	R.DDTIHENDDVKEAIR.R K.YEEDKFYLEPYLK.E R.LPENLYNDRVFR.I R.RLPENLYNDR.V R.ALDLSMRQQILPK.E	13357	8.77411	mitochondrial electron transport, ubiquinol to cytochrome c [GO:0006122]	mitochondrial respiratory chain complex III [GO:0005750]			SUBCELLULAR LOCATION: Mitochondrion inner membrane {ECO:0000256|PIRNR:PIRNR000022}.	nucl (16)	mito_mem
	W5PZC9	ENSOARP00000015815.1	UQCRH	cytochrome b-c1 complex subunit 6	98.94	57	3	3	R.IIDRNGIHDLDNISFPK.Q R.FILNLPTFSVR.I R.NGYELSPTAAANFTRR.N	10657	4.55511	mitochondrial electron transport, ubiquinol to cytochrome c [GO:0006122]	mitochondrial inner membrane [GO:0005743]; respiratory chain [GO:0070469]	ubiquinol-cytochrome-c reductase activity [GO:0008121]		SUBCELLULAR LOCATION: Mitochondrion inner membrane {ECO:0000256|PIRNR:PIRNR000019}.	extr (22)	mito
	W5P6B2	ENSOARP00000005966.1	UQCR10	ubiquinol-cytochrome c reductase	92.15	44	3	3	R.AFDQGADAIYEHINEGK.L R.AFDQGADAIYEHINEGKLWK.H R.LYSLLFRR.T	7430	9.15656	mitochondrial electron transport, ubiquinol to cytochrome c [GO:0006122]	integral component of membrane [GO:0016021]; mitochondrial respiratory chain complex III [GO:0005750]				mito (19)	mito_mem			TRANSMEM 14 32 Helical. {ECO:0000256|SAM:Phobius}.
	W5P2X9	ENSOARP00000004779.1	UQCRFS1	Cytochrome b-c1 complex subunit Rieske, mito	156.71	41	10	5	R.GVAGALRPLVQAAVPATSESPVLDLKR.S K.EIDQEAAVEVSQLRDPQHDLER.V R.GQAAGRPLVASVGLNVPASVRY.S R.SGPFAPVLSATSR.G R.KGPAPLNLEVPSYEFTSDDMVIVG	29531	9.04108		mitochondrial inner membrane [GO:0005743]; respiratory chain [GO:0070469]	2 iron, 2 sulfur cluster binding [GO:0051537]; ubiquinol-cytochrome-c reductase activity [GO:0008121]		SUBCELLULAR LOCATION: Mitochondrion inner membrane {ECO:0000256|RuleBase:RU004495}.	mito (17.5)	mito_mem
	C9E8M7	ENSOARP00000005022.1	CYB5A	cytochrome b5 type A	52.55	29	2	2	K.TFIIGELHPDDRSK.I R.EQAGGDATENFEDVGHSTDARELSK.T	15338	5.04193		cytosol [GO:0005829]; integral component of membrane [GO:0016021]; mitochondrion [GO:0005739]	enzyme binding [GO:0019899]; heme binding [GO:0020037]; metal ion binding [GO:0046872]			plas (15)	mito_mem			TRANSMEM 113 130 Helical. {ECO:0000256|RuleBase:RU362121}.	yes
	W5P066	ENSOARP00000003814.1	CYB5B	cytochrome b5 type B	116.91	41	6	5	R.NSSKDIWLVIHGR.V K.QYYIGDVHPNDLKPGGGSKEPPK.S R.FLDEHPGGEEVL.M G.VETSVTYYRLEEVAK.R	16979	5.08051		integral component of membrane [GO:0016021]; mitochondrial inner membrane [GO:0005743]	heme binding [GO:0020037]; metal ion binding [GO:0046872]			cyto (13)	mito_mem			TRANSMEM 126 146 Helical. {ECO:0000256|RuleBase:RU362121}.	yes
	W5QCI3	ENSOARP00000020430.1	CYB5R3	cytochrome b5 reductase 3	134.01	26	5	5	R.STPAITLENPDIKYPLR.L R.FALPSPEHILGLPVGQHIYLSAR.I K.IGDTIEFRGPNGLLVYQGK.G K.DILLRPELEELRNEHSAR.F R.STPAITLENPDIK.Y	34115	6.90167		endoplasmic reticulum [GO:0005783]; lipid droplet [GO:0005811]; mitochondrial inner membrane [GO:0005743]	cytochrome-b5 reductase activity, acting on NAD(P)H [GO:0004128]			cyto (18.5)	E.R_mito
	W5Q0A9	ENSOARP00000016145.1	CYC1	cytochrome c1	180.21	36	10	10	A.SDLELHPPSYPWSHR.G R.GLLSSLDHTSIRR.G R.AANNGALPPDLSYIVR.A R.HGGEDYVFSLLTGYCEPPRVSLR.E R.AANNGALPPDLSYIVRAR.H R.GLLSSLDHTSIR.R K.ALAEEVEVQDGPNEDGEMFMRPGK.L R.AANNGALPPDLSYIVR.A M.RPGKLSDYFPKPYPNPEAAR.A K.DVCTFLR.W	35325	9.2287		integral component of membrane [GO:0016021]; mitochondrial inner membrane [GO:0005743]	electron transfer activity [GO:0009055]; heme binding [GO:0020037]; metal ion binding [GO:0046872]			mito (17)	mito_mem			TRANSMEM 59 82 Helical. {ECO:0000256|SAM:Phobius}.	yes		1
	P62896	ENSOARP00000022795.1	CYC	Cytochrome c	115.32	27	3	2	K.TGPNLHGLFGR.K K.TGQAPGFSYTDANKNK.G	11704	9.51886	apoptotic process [GO:0006915]	mitochondrial intermembrane space [GO:0005758]; respiratory chain [GO:0070469]	electron transfer activity [GO:0009055]; heme binding [GO:0020037]; metal ion binding [GO:0046872]			mito (30)	mito_mem
	O78750	ENSOARP00000000004.1	COX2	Cytochrome c oxidase subunit 2	101.8	30	4	4	R.ILYMMDEINNPSLTVK.T K.YFEKWSASML R.LLEVDNRVVLPMEMTVR.M I.SSEDVLPSWAVPSLGLKTDAIPGR.L	25998	4.69916		integral component of membrane [GO:0016021]; mitochondrial inner membrane [GO:0005743]; respiratory chain complex IV [GO:0045277]	copper ion binding [GO:0005507]; cytochrome-c oxidase activity [GO:0004129]		SUBCELLULAR LOCATION: Mitochondrion inner membrane; Multi-pass membrane protein.	plas (28)	mito_mem			TRANSMEM 27 48 Helical. {ECO:0000255}.; TRANSMEM 63 82 Helical. {ECO:0000255}.
	W5PPE8	ENSOARP00000012324.1	COX4I1	cytochrome c oxidase subunit 4I1	172.49	41	11	9	R.DYPLPDVAHVKNLSASQK.A K.SEDYALPSYVDRR.D K.ASWSSLSIDEKVELYR.L R.DYPLPDVAHVK.N K.VAPVQGFSAK.W K.SEDYALPSYVDRR.D R.MLDMKVAPVQGFSAK.W S.VVKSEDYALPSYVDR.R Y.PLPDVAHVK.N	19415	9.36029		integral component of membrane [GO:0016021]; mitochondrial respiratory chain complex IV [GO:0005751]; nucleus [GO:0005634]	cytochrome-c oxidase activity [GO:0004129]			mito (21.5)	mito_mem			TRANSMEM 103 122 Helical. {ECO:0000256|SAM:Phobius}.	yes		1
	W5NXT8	ENSOARP00000002985.1	COX5A	cytochrome c oxidase subunit 5A	187.64	73	15	14	Y.SHGSHETDEEFDAR.W R.WVTYFNKPDIDAWELRK.G R.KGMNTLVGYDLVPEPK.I R.RLNDFASAVR.I Y.FNKPDIDAWELR.K R.LNDFASAVR.I T.LVGYDLVPEPK.I Y.FNKPDIDAWELRK.G K.IIDAALRACR.R R.LNDFASAVR.I Q.ELRPTLNELGISTPEELGLDKV R.RLNDFASAVR.I R.WVTYFNKPDIDAWELR.K N.TLVGYDLVPEPKIIDAALR.A	13728	5.16974		mitochondrial respiratory chain complex IV [GO:0005751]; myelin sheath [GO:0043209]	cytochrome-c oxidase activity [GO:0004129]			cyto_nucl (16.5)	mito				yes		1
	W5PW27	ENSOARP00000014660.1	COX5B	cytochrome c oxidase subunit 5B	142.11	73	9	9	R.IVGCICEEDNSTVIWFWLHKGEAQR.C R.KGQDPYNILAPK.A K.ATSGTKEDPNLVPSISNK.R K.LVPHQLAH R.KGQDPYNILAPK.A P.SCGTHYKLVPHQLAH S.VASGGGVPTDEEQATGLEREVMLAAR.K P.NGVSVVRSVASGGGVPTDEEQATGLER.E V.ASGGGVPTDEEQATGLEREVMLAAR.K	15240	8.80768		mitochondrial envelope [GO:0005740]	cytochrome-c oxidase activity [GO:0004129]			extr (26)	mito				yes		1
	W5P4E7	ENSOARP00000005299.1	COX6B1	cytochrome c oxidase subunit 6B1	169.46	72	14	8	N.YQTAPFDSRFPNQNQTR.N K.SLCPISWVSTWDDRR.A R.NCWQNYLDFHRCEK.A K.NYQTAPFDSR.F K.GGDVSVCEWYRR.V K.SLCPISWVS.T R.VYKSLCPISWVSTWDDR.R R.NCWQNYLDF.H	10186	8.76288		mitochondrion [GO:0005739]				extr (26)	mito
		ENSOARP00000015147.1		cytochrome-c oxidase activity	81.29	36	4	3	M.STALAKPQMR.G K.KAYADFYR.N R.KAGIFQSAK	8476
	W5P473	ENSOARP00000005225.1		cytochrome-c oxidase activity	86.89	53	4	3	R.SHYEEGPGK.N K.NIPFSVENKWR.L Y.FGSGFAAPFFIVR.H	7186	10.9565		integral component of membrane [GO:0016021]	cytochrome-c oxidase activity [GO:0004129]			mito (22)	mito_mem			TRANSMEM 35 56 Helical. {ECO:0000256|SAM:Phobius}.
	W5PC47	ENSOARP00000019109.1		cytochrome-c oxidase activity	96.35	59	5	5	K.NTVPELQKFFQK.S S.IAYDYAGKNTVPELQK.F R.GLPDQMLYR.T K.LSSSSIAYDYAGK.N K.LAGAWASDAYSPQGLRPVVSTEAPPIIFATPTK.L	12576	9.55243		integral component of membrane [GO:0016021]; mitochondrial respiratory chain [GO:0005746]	cytochrome-c oxidase activity [GO:0004129]			cyto_nucl (14.5)	mito_mem			TRANSMEM 85 108 Helical. {ECO:0000256|SAM:Phobius}.
	W5NPZ0	ENSOARP00000000230.1	COQ9	coenzyme Q9	92.25	13	3	2	R.YTDQGGEEEEDYESEEQLQHR.I R.VLEEEQKLVQLGQAEK.K	35476	5.67291	mitochondrial electron transport, NADH to ubiquinone [GO:0006120]; ubiquinone biosynthetic process [GO:0006744]	mitochondrion [GO:0005739]	lipid binding [GO:0008289]; protein homodimerization activity [GO:0042803]			mito (26)	mito				yes		1	yes
	W5P471	ENSOARP00000005223.1	ATP4A	ATPase H+/K+ transporting subunit 4A	49.23	6	4	4	Q.GCKVDNSSLTGESEPQTR.S K.AESDIMHLRPR.N R.VPADIRILQAQGCK.V K.AIASSVGIISEGSETVEDIAAR.L	113346	5.65289	ATP hydrolysis coupled proton transport [GO:0015991]	integral component of membrane [GO:0016021]	ATP binding [GO:0005524]; hydrogen:potassium-exchanging ATPase activity [GO:0008900]; magnesium ion binding [GO:0000287]; sodium:potassium-exchanging ATPase activity [GO:0005391]		SUBCELLULAR LOCATION: Membrane {ECO:0000256|RuleBase:RU362084}.	plas (27)	plas			TRANSMEM 106 128 Helical. {ECO:0000256|RuleBase:RU362084}.; TRANSMEM 140 159 Helical. {ECO:0000256|RuleBase:RU362084}.; TRANSMEM 301 327 Helical. {ECO:0000256|RuleBase:RU362084}.; TRANSMEM 333 354 Helical. {ECO:0000256|RuleBase:RU362084}.; TRANSMEM 800 820 Helical. {ECO:0000256|RuleBase:RU362084}.; TRANSMEM 923 944 Helical. {ECO:0000256|RuleBase:RU362084}.; TRANSMEM 964 983 Helical. {ECO:0000256|…
	W5PEP7	ENSOARP00000008911.1	ATP5B	ATP synthase H+ transporting subunit 5B mito	236	46	25	22	K.VLDSGAPIRIPVGPETLGR.I R.FLSQPFQVAEVFTGHLGK.L R.AIAELGIYPAVDPLDSTSR.I R.LVLEVAQHLGESTVR.T R.FTQAGSEVSALLGR.I K.TVLIMELINNVAK.A R.IMDPNIVGSEHYDVARGVQK.I K.AHGGYSVFAGVGER.T K.VVDLLAPYAK.G D.PAPATTFAHLDATTVLSR.A K.KGSITSVQAIYVPADDLTDPAPATTFAHLDAT.T R.IMNVIGEPIDERGPIK.T K.VLDSGAPIRIPVGPET.L S.ITSVQAIYVPADDLTDPAPATTFAHLDATTVLSR.A K.IGLFGGAGVGK.T R.TIAMDGTEGLVRGQK.V E.LGIYPAVDPLDSTSR.I R.FTQAGSEVSA.L …	56208	5.1496	angiogenesis [GO:0001525]; ATP synthesis coupled proton transport [GO:0015986]; lipid metabolic process [GO:0006629]; negative regulation of cell adhesion involved in substrate-bound cell migration [GO:0006933]; positive regulation of blood vessel endothelial cell migration [GO:0043536]; regulation of intracellular pH [GO:0051453]	cell surface [GO:0009986]; extracellular matrix [GO:0031012]; mitochondrial nucleoid [GO:0042645]; mitochondrial proton-transporting ATP synthase complex [GO:0005753]; myelin sheath [GO:0043209]; plasma membrane [GO:0005886]; proton-transporting ATP synthase complex, catalytic core F(1) [GO:0045261]	angiostatin binding [GO:0043532]; ATP binding [GO:0005524]; MHC class I protein binding [GO:0042288]; proton-transporting ATPase activity, rotational mechanism [GO:0046961]; proton-transporting ATP synthase activity, rotational mechanism [GO:0046933]			mito (31.5)	extr_mem
	W5PP37	ENSOARP00000012213.1	ATP5H	ATP synthase H+ transporting subunit 5H mito	153.27	38	6	5	K.AVANSLKSWNETLTSR.L R.LATLPEKPPAIDWAYYKANVTK.A K.TIDWVAFGEIIPR.N K.SWNETLTSR.L K.YTAQVDAEEK.E	18721	5.98785	ATP synthesis coupled proton transport [GO:0015986]	mitochondrial proton-transporting ATP synthase complex, coupling factor F(o) [GO:0000276]; myelin sheath [GO:0043209]; nucleoplasm [GO:0005654]	ATPase activity [GO:0016887]; hydrogen ion transmembrane transporter activity [GO:0015078]		SUBCELLULAR LOCATION: Mitochondrion inner membrane {ECO:0000256|PIRNR:PIRNR005514}.	cyto (25)	mito
	W5NY50	ENSOARP00000003098.1	ATP5A1	ATP synthase H+ transporting subunit 5A1 mito	181.52	29	14	12	R.ILGADTSVDLEETGRVLSIGDGIAR.V K.ITKFENAFLSHVISQHQTLLGK.I R.VVDALGNAIDGKGPIGSK.A K.HALIIYDDLSK.Q R.RPPGREAYPGDVFYLHSR.L K.TSIAIDTIINQKR.F R.TGAIVDVPVGEELLGR.V K.LKEIVTNFLAGFEA R.VLSIGDGIAR.V R.VGLKAPGIIPR.I K.TSIAIDTIINQK.R R.VAAAVARALP.R	59704	9.21088	ATP synthesis coupled proton transport [GO:0015986]; lipid metabolic process [GO:0006629]; negative regulation of endothelial cell proliferation [GO:0001937]; positive regulation of blood vessel endothelial cell migration [GO:0043536]	COP9 signalosome [GO:0008180]; extracellular matrix [GO:0031012]; mitochondrial proton-transporting ATP synthase complex [GO:0005753]; myelin sheath [GO:0043209]; plasma membrane [GO:0005886]; proton-transporting ATP synthase complex, catalytic core F(1) [GO:0045261]	angiostatin binding [GO:0043532]; ATP binding [GO:0005524]; MHC class I protein binding [GO:0042288]; proton-transporting ATP synthase activity, rotational mechanism [GO:0046933]			mito (29.5)	mito
	W5Q5U7	ENSOARP00000018087.1	ATP5L	hydrogen ion transmembrane transporter activity	84.63	28	3	3	K.VELVPPTPAEIPTAIQSLKK.I R.LATFWYYAK.V E.LVPPTPAEIPTAIQSLKK.I	11385	9.43549	ATP synthesis coupled proton transport [GO:0015986]	mitochondrial proton-transporting ATP synthase complex, coupling factor F(o) [GO:0000276]	hydrogen ion transmembrane transporter activity [GO:0015078]			cyto (17)	mito
	W5P1M1	ENSOARP00000004320.1	ETFDH	electron transfer flavoprotein dehydrogenase	254.33	54	29	28	K.AAQIGAHTLSGACLDPR.A K.SGILAAESIFNQLTNENLQSK.T R.FAEEADVVIVGAGPAGLSAAAR.L K.YRIPVPILPGLPMNNHGNYIVR.L R.FCPAGVYEFVPVEQGDGFR.L R.VCLVEKAAQIGAHTLSGACLDPR.A K.GAPLNTPVTEDRFGILTEK.Y K.TIGLDVTEYEDNLKK.S R.ALNEGGLQSIPK.L K.GIATNDVGIQK.D R.ALQELFPDWKEK.G R.IPVPILPGLPMNNHGNYIVR.L R.NLSIYDGPEQR.F R.ANCEPQTYGIGLK.E K.SWVWKELYSVR.N K.LTFPGGLLIGCSPGFMNVPK.I K.VTIFAEGCHGHLAK.Q R.ANCEPQTYGIGLKELWVIDEK.K K.TIGL…	68624	7.06915	fatty acid beta-oxidation using acyl-CoA dehydrogenase [GO:0033539]; response to oxidative stress [GO:0006979]	integral component of mitochondrial inner membrane [GO:0031305]	4 iron, 4 sulfur cluster binding [GO:0051539]; electron-transferring-flavoprotein dehydrogenase activity [GO:0004174]; ubiquinone binding [GO:0048039]			mito (30)	mito_mem						1
Protein metabolism
235	W5PVG1	ENSOARP00000014444.1	CAPN1	calpain-1 catalytic subunit	151.53	15	10	8	R.NYPATFWVNPQFK.I K.RPTELFSNPQFIVDGATR.T R.SEQFINLREVSTR.F R.QLAGEDMEISVKELR.T K.QVNYQGQMVNLIR.M R.DFFLANASR.A R.FRNWNTTLYEGTWR.R K.APSDLYNIILK.A	83625	5.42938	mammary gland involution [GO:0060056]; receptor catabolic process [GO:0032801]; regulation of catalytic activity [GO:0050790]; self proteolysis [GO:0097264]	cytosol [GO:0005829]; lysosome [GO:0005764]; mitochondrion [GO:0005739]; plasma membrane [GO:0005886]	calcium-dependent cysteine-type endopeptidase activity [GO:0004198]; calcium ion binding [GO:0005509]			cyto (18)	cyto
308	W5Q0H3	ENSOARP00000016209.1	CAPN2	calpain 2	99.53	7	4	4		69190	5.13324	blastocyst development [GO:0001824]; cellular response to amino acid stimulus [GO:0071230]; myoblast fusion [GO:0007520]; proteolysis involved in cellular protein catabolic process [GO:0051603]; regulation of cytoskeleton organization [GO:0051493]	chromatin [GO:0000785]; cytosol [GO:0005829]; Golgi apparatus [GO:0005794]; lysosome [GO:0005764]; membrane raft [GO:0045121]; nucleus [GO:0005634]; perinuclear endoplasmic reticulum [GO:0097038]; plasma membrane [GO:0005886]; pseudopodium [GO:0031143]	calcium-dependent cysteine-type endopeptidase activity [GO:0004198]; calcium ion binding [GO:0005509]			cyto (15)	cyto
96	W5QB36	ENSOARP00000019931.1	CAT	catalase	227.23	40	19	18	R.AAQKPDVLTTGAGNPVGDKLNVLTVGPR.G K.GAGAFGYFEVTHDITR.Y R.AAQKPDVLTTGAGNPVGDKLNVLTVGPR.G K.GAGAFGYFEVTHDITRYSK.A R.LCENIAGHLKDAQLFIQK.K R.HRLGPNYLQIPVNCPYR.A R.GPLLVQDVVFTDEMAHFDRER.I R.DALLFPSFIHSQKR.N A.AQKPDVLTTGAGNPVGDKLNVLTVGPR.G R.IQALLDKYNEEKPK.N K.NFSDVHPEYGSR.I K.NLSVEDAAR.L K.VWPHSDYPLIPVGK.L R.LGPNYLQIPVNCPYRAR.V R.FSTVAGESGSADTVRDPR.G R.LFAYPDTHR.H R.FSTVAGESGSADTVR.D R.FNSASDDNVTQQVRDF…	60094	6.76776	aerobic respiration [GO:0009060]; cholesterol metabolic process [GO:0008203]; hemoglobin metabolic process [GO:0020027]; hydrogen peroxide catabolic process [GO:0042744]; negative regulation of apoptotic process [GO:0043066]; negative regulation of NF-kappaB transcription factor activity [GO:0032088]; positive regulation of NF-kappaB transcription factor activity [GO:0051092]; positive regulation…	mitochondrion [GO:0005739]; peroxisomal membrane [GO:0005778]	aminoacylase activity [GO:0004046]; catalase activity [GO:0004096]; enzyme binding [GO:0019899]; heme binding [GO:0020037]; metal ion binding [GO:0046872]; NADP binding [GO:0050661]; protein homodimerization activity [GO:0042803]; receptor binding [GO:0005102]			cyto (16.5)	mito				yes
738	Q7YRL2	ENSOARP00000019989.1	CNN1	calponin 1	117.68	13	3	3	K.VNESTQNWHQLENIGNFIK.A M.SSAHFNRGPAYGLSAEVK.N K.KVNESTQNWHQLENIGNFIK.A	33255	9.03754	actomyosin structure organization [GO:0031032]; negative regulation of vascular smooth muscle cell proliferation [GO:1904706]	cytoskeleton [GO:0005856]	actin binding [GO:0003779]; calmodulin binding [GO:0005516]			mito (10)	cyto
475	W5PAX6	ENSOARP00000007587.1	COPB2	Coatomer subunit beta'	58.94	3	2	2		102338	5.14911	intracellular protein transport [GO:0006886]; vesicle-mediated transport [GO:0016192]	COPI-coated vesicle membrane [GO:0030663]; Golgi membrane [GO:0000139]; membrane coat [GO:0030117]	structural molecule activity [GO:0005198]		SUBCELLULAR LOCATION: Golgi apparatus membrane {ECO:0000256|PIRNR:PIRNR005567}; Peripheral membrane protein {ECO:0000256|PIRNR:PIRNR005567}; Cytoplasmic side {ECO:0000256|PIRNR:PIRNR005567}. Cytoplasmic vesicle, COPI-coated vesicle membrane {ECO:0000256|PIRNR:PIRNR005567}; Peripheral membrane protein {ECO:0000256|PIRNR:PIRNR005567}; Cytoplasmic side {ECO:0000256|PIRNR:PIRNR005567}. Note=The coato…	cyto (16.5)	cyto
107	W5P1H0	ENSOARP00000004269.1	CTSC	cathepsin C	148.35	18	9	6	K.YAQDFGLVEEDCFPYTGTDSPCK.L L.LVGYGTDAASGLDYWIVK.N K.LDTAYDDFGNSGHFT.I K.NSWGTSWGEDGYFR.I R.DPFNPFELTNHA.V Y.GTDAASGLDYWIVK.N	51779	6.69501	positive regulation of apoptotic signaling pathway [GO:2001235]; T cell mediated cytotoxicity [GO:0001913]	centrosome [GO:0005813]; nucleoplasm [GO:0005654]	cysteine-type peptidase activity [GO:0008234]; peptidase activator activity involved in apoptotic process [GO:0016505]; serine-type endopeptidase activity [GO:0004252]			extr (20)	nucl					SIGNAL 1 24 {ECO:0000256|RuleBase:RU362133}.
216	W5PGX0	ENSOARP00000009687.1	DDOST	Dolichyl-diphosphooligosaccharide--protein glycosyltransferase	124.07	20	7	7	R.YSQTGNYELAVALSR.W R.TLVLLDNLNLRETHSLFFR.S K.TAVIDHHNYDVSDLGQHTLIVADTENLLKAPTIVGK.S K.SSLNPILFR.G K.NTLLVAGLQAR.N K.TAVIDHHNYDVSDLGQHTLIVADTENLLK.A	51416	5.85431	protein N-linked glycosylation via asparagine [GO:0018279]; response to cytokine [GO:0034097]; T cell activation [GO:0042110]	endoplasmic reticulum membrane [GO:0005789]; integral component of membrane [GO:0016021]; protein complex [GO:0043234]	dolichyl-diphosphooligosaccharide-protein glycotransferase activity [GO:0004579]		SUBCELLULAR LOCATION: Endoplasmic reticulum membrane {ECO:0000256|RuleBase:RU361142}; Single-pass type I membrane protein {ECO:0000256|RuleBase:RU361142}.	cyto (17.5)	E.R_mem			TRANSMEM 431 452 Helical. {ECO:0000256|RuleBase:RU361142}.
898	W5PIU4	ENSOARP00000010364.1	EPHX2	epoxide hydrolase 2	42.47	5	3	2	R.YQIPALAQAGFR.V R.ILIEWLETDAR.D	62663	5.49847	cholesterol homeostasis [GO:0042632]; epoxide metabolic process [GO:0097176]; phospholipid dephosphorylation [GO:0046839]; positive regulation of gene expression [GO:0010628]; regulation of cholesterol metabolic process [GO:0090181]; stilbene catabolic process [GO:0046272]	cytosol [GO:0005829]; peroxisome [GO:0005777]	epoxide hydrolase activity [GO:0004301]; lipid phosphatase activity [GO:0042577]; magnesium ion binding [GO:0000287]; protein homodimerization activity [GO:0042803]; receptor binding [GO:0005102]; toxic substance binding [GO:0015643]			cyto_nucl (10.1667)	cyto_nucl
113	W5PVR9	ENSOARP00000014552.1	ERMP1	endoplasmic reticulum metallopeptidase	189.95	14	13	9	K.YDTADRILTDSIQR.A R.GAAVGQQGEFDAHQARDYLEHITSIGPR.I R.THKGATLSQWSLGNGTPVTSK.G R.DYLEHITSIGPR.I R.AGDNILAVLK.Y K.NWYLPAPEVSPREPAHFR.L R.AFINLEAAGVGGK.E R.LVSKEQTPWDSIK.L R.ILTDSIQR.A	100015	6.65411		integral component of membrane [GO:0016021]				plas (30)	E.R			TRANSMEM 421 439 Helical. {ECO:0000256|SAM:Phobius}.; TRANSMEM 451 477 Helical. {ECO:0000256|SAM:Phobius}.; TRANSMEM 489 512 Helical. {ECO:0000256|SAM:Phobius}.; TRANSMEM 524 546 Helical. {ECO:0000256|SAM:Phobius}.; TRANSMEM 552 569 Helical. {ECO:0000256|SAM:Phobius}.; TRANSMEM 581 605 Helical. {ECO:0000256|SAM:Phobius}.; TRANSMEM 625 647 Helical. {ECO:0000256|SAM:Phobius}.; TRANSMEM 654 676 Heli…
223	W5PE22	ENSOARP00000008686.1	GDI2	rab GDP dissociation inhibitor beta	162.8	16	6	5		48838	6.65326	protein transport [GO:0015031]; small GTPase mediated signal transduction [GO:0007264]	Golgi apparatus [GO:0005794]; myelin sheath [GO:0043209]	GTPase activator activity [GO:0005096]; Rab GDP-dissociation inhibitor activity [GO:0005093]		SUBCELLULAR LOCATION: Cytoplasm {ECO:0000256|RuleBase:RU363124}.	cyto (17.5)	cyto
210	W5NRK4	ENSOARP00000000794.1	GLUD1	glutamate dehydrogenase	155.42	25	9	8	K.IIAEGANGPTTPEADKIFLER.N R.DDGSWEVIEGYR.A K.NYTDNELEKITR.R K.HGGTIPIVPTAEFQDR.I R.IIKPCNHVLSLSFPIRR.D K.CAVVDVPFGGAK.A K.KGFIGPGIDVPAPDMSTGER.E K.ELEDFKLQHGTILGFPK.A	57775	7.37335	cellular amino acid metabolic process [GO:0006520]		oxidoreductase activity, acting on the CH-NH2 group of donors, NAD or NADP as acceptor [GO:0016639]			cyto (24)	cyto
356	W5NUV1	ENSOARP00000001946.1	GNB1	G protein subunit beta 1	125.64	21	7	5	R.KACADATLSQITNNIDPVGR.I K.ACADATLSQITNNIDPVGR.I R.LFVSGACDASAKLWDVR.E R.LLLAGYDDFNCNVWDALKADR.A R.ELAGHTGYLSCCR.F	37377	5.60394	signal transduction [GO:0007165]					cyto (16.5)	cyto				yes
350	W5Q438	ENSOARP00000017477.1	GNB2	G protein subunit beta 2 [Source	91.34	11	4	2	R.KACGDSTLTQITAGLDPVGR.I M.SELEQLRQEAEQLR.N	38939	6.38739	signal transduction [GO:0007165]	myelin sheath [GO:0043209]; perinuclear region of cytoplasm [GO:0048471]	GTPase binding [GO:0051020]; protein complex binding [GO:0032403]			cyto_nucl (14.6667)	cyto_nucl
592	W5PS88	ENSOARP00000013317.1	GOT1	glutamic-oxaloacetic transaminase 1	87.83	17	6	4	R.VGNLTVVAKEPDSILR.V R.TDDSQPWVLPVVR.K K.NLEYVATSIHEAVTKIQ R.TLSDPELFNEWTGNVK.T	46471	6.72784	aspartate biosynthetic process [GO:0006532]; aspartate catabolic process [GO:0006533]; cellular response to insulin stimulus [GO:0032869]; fatty acid homeostasis [GO:0055089]; glutamate catabolic process to 2-oxoglutarate [GO:0019551]; glutamate catabolic process to aspartate [GO:0019550]; glycerol biosynthetic process [GO:0006114]; Notch signaling pathway [GO:0007219]; oxaloacetate metabolic pro…	cytosol [GO:0005829]; nucleoplasm [GO:0005654]	L-aspartate:2-oxoglutarate aminotransferase activity [GO:0004069]; L-phenylalanine:2-oxoglutarate aminotransferase activity [GO:0080130]; phosphatidylserine decarboxylase activity [GO:0004609]; pyridoxal phosphate binding [GO:0030170]			cysk (12)	cyto_nucl
125	W5NUG0	ENSOARP00000001804.1	GOT2	glutamic-oxaloacetic transaminase 2	224.41	44	16	17	R.ISVAGVTSGNVAYLAHAIHQVTK R.DVFLPKPTWGNHTPIFR.D K.NLDKEYLPIGGLAEFCK.A K.ASAELALGENNEVLKSGR.Y A.SSWWAHVEMGPPDPILGVTEAFKR.D K.DGRISVAGVTSGNVAYLAHAIHQVTK R.VGAFTVVCKDAEEAK.R R.YVTVQTISGTGALR.I R.DAGMQLQSYR.Y K.NLDKEYLPIGGLAEFCK.A K.TCGFDFTGAIEDISK.I K.SGRYVTVQTISGTGALR.I R.IASTILTSPDLR.K V.FLPKPTWGNHTPIFR.D K.ASAELALGENNEVLK.S K.ILIRPMYSNPPINGAR.I R.YYDPKTCGFDFTGAIEDISK.I	47505	9.18732	aspartate biosynthetic process [GO:0006532]; aspartate catabolic process [GO:0006533]; fatty acid transport [GO:0015908]; glutamate catabolic process to 2-oxoglutarate [GO:0019551]; glutamate catabolic process to aspartate [GO:0019550]; oxaloacetate metabolic process [GO:0006107]; response to ethanol [GO:0045471]	mitochondrial inner membrane [GO:0005743]; myelin sheath [GO:0043209]; plasma membrane [GO:0005886]	L-aspartate:2-oxoglutarate aminotransferase activity [GO:0004069]; L-phenylalanine:2-oxoglutarate aminotransferase activity [GO:0080130]; pyridoxal phosphate binding [GO:0030170]			mito (27)	mito_mem						1	yes
222	W5P323	ENSOARP00000004823.1	GPI	glucose-6-phosphate isomerase [Source	162.35	35	11	12	K.TLASLNPESSLFIIASK.T R.VWFVSNIDGTHIAK.T K.KIEPELDGSSPVTSHDSSTNGLINFIK.Q K.LKTWYEQHGPDLNLR.R R.VNHQTGPIVWGEPGTNGQHAFYQLIHQGTK.M K.TFTTQETITNAETAKEWFLLSAR.D K.ILLANFLAQTEALMR.G K.VFEGNRPTNSIVFTK.L R.SNTPILVDGKDVMPEVNR.V K.LLPHKVFEGNRPTNSIVFTK.L K.NLVTETVMQMLVDLAKSR.G K.TLASLNPESSLFIIASK.T	62891	7.34857	erythrocyte homeostasis [GO:0034101]; gluconeogenesis [GO:0006094]; glucose homeostasis [GO:0042593]; glycolytic process [GO:0006096]; in utero embryonic development [GO:0001701]; mesoderm formation [GO:0001707]; positive regulation of immunoglobulin secretion [GO:0051024]	ciliary membrane [GO:0060170]; cytosol [GO:0005829]; extracellular space [GO:0005615]; myelin sheath [GO:0043209]; nucleoplasm [GO:0005654]	glucose-6-phosphate isomerase activity [GO:0004347]; ubiquitin protein ligase binding [GO:0031625]			cyto (16)	cyto				yes
313	W5PEE9	ENSOARP00000008813.1	LAMP1	lysosomal associated membrane protein	73.08	7	3	2	R.ALQATAGNSYR.C R.GHTLTLTFTR.N	42095	7.07379	establishment of protein localization to organelle [GO:0072594]; Golgi to lysosome transport [GO:0090160]; granzyme-mediated apoptotic signaling pathway [GO:0008626]; positive regulation of natural killer cell degranulation [GO:0043323]; protein stabilization [GO:0050821]; regulation of organelle transport along microtubule [GO:1902513]	autolysosome [GO:0044754]; cytolytic granule [GO:0044194]; cytosol [GO:0005829]; external side of plasma membrane [GO:0009897]; integral component of membrane [GO:0016021]; melanosome [GO:0042470]; multivesicular body [GO:0005771]; perinuclear region of cytoplasm [GO:0048471]; phagolysosome membrane [GO:0061474]; sarcolemma [GO:0042383]; synaptic vesicle [GO:0008021]	enzyme binding [GO:0019899]; protein domain specific binding [GO:0019904]		SUBCELLULAR LOCATION: Lysosome membrane {ECO:0000256|PROSITE-ProRule:PRU00740}; Single-pass type I membrane protein {ECO:0000256|PROSITE-ProRule:PRU00740}.	E.R._mito (7.5)	E.R_mito			TRANSMEM 357 380 Helical. {ECO:0000256|SAM:Phobius}.
181	W5PUJ2	ENSOARP00000014124.1	LAMP2	lysosomal associated membrane protein	107.51	11	5	5	R.VALKIPLNDIFR.C K.IPLNDIFR.C R.VQPFSVTEGK.Y R.CNSLSTLEK.S R.WSSALLSGFSEPFPCCR.C	49533	6.58722	autophagosome maturation [GO:0097352]; cellular response to starvation [GO:0009267]; lysosomal protein catabolic process [GO:1905146]; muscle cell cellular homeostasis [GO:0046716]; protein stabilization [GO:0050821]; protein targeting to lysosome involved in chaperone-mediated autophagy [GO:0061740]	autolysosome [GO:0044754]; extracellular exosome [GO:0070062]; integral component of autophagosome membrane [GO:0097637]; late endosome membrane [GO:0031902]; lysosomal membrane [GO:0005765]; phagocytic vesicle membrane [GO:0030670]; platelet dense granule membrane [GO:0031088]	enzyme binding [GO:0019899]; protein domain specific binding [GO:0019904]		SUBCELLULAR LOCATION: Lysosome membrane {ECO:0000256|PROSITE-ProRule:PRU00740}; Single-pass type I membrane protein {ECO:0000256|PROSITE-ProRule:PRU00740}.	plas (30)	plas			TRANSMEM 48 74 Helical. {ECO:0000256|SAM:Phobius}.; TRANSMEM 417 440 Helical. {ECO:0000256|SAM:Phobius}.	yes	SigP
309	W5QGQ0	ENSOARP00000021899.1		lysozyme C-1-like (LOC443320) mRNA.	82.28	13	3	3		19060	9.39301	cytolysis [GO:0019835]; defense response to bacterium [GO:0042742]; metabolic process [GO:0008152]		lysozyme activity [GO:0003796]			extr (30)	extr
134	W5QGQ2	ENSOARP00000021901.1		lysozyme C-1-like (LOC443320) mRNA.	187.07	48	11	6	R.IPCSALLKDDITQAVECAK.R R.LGLDGYRGVSLANWMCLAR.W R.ATNYNHGDKSTDYGIFQINSR.W R.DPQGIKAWVAWR.N R.GVSLANWMCLAR.W R.ATNYNHGDKSTDYGIFQINSR.W	16897	9.75104	cytolysis [GO:0019835]; defense response to bacterium [GO:0042742]; metabolic process [GO:0008152]		lysozyme activity [GO:0003796]			extr (32)	extr					SIGNAL 1 18 {ECO:0000256|SAM:SignalP}.
339	W5NZQ2	ENSOARP00000003650.1	LAP3	leucine aminopeptidase 3	146.06	25	10	8	R.LILADALCYAHTFNPK.A K.TAGIDEQENWHEGKENIR.A R.TFYGLHEDFPSVVVVGLGKK.T K.FAEIVEENLK.S R.TLIEFLFR.F R.GVLFASGQNLAR.R K.GITFDSGGISIK.A N.ISGPPLKAGK.T	56515	6.07538		cytosol [GO:0005829]; midbody [GO:0030496]; nucleoplasm [GO:0005654]	aminopeptidase activity [GO:0004177]; manganese ion binding [GO:0030145]; metalloexopeptidase activity [GO:0008235]			mito (31)	cyto_nucl				yes
375	W5Q9C5	ENSOARP00000019317.1	LNPEP	leucyl and cystinyl aminopeptidase	97.85	3	5	4	K.TEGGWSFLLSK.Y K.LFPWAQIR.L K.KYFAATQFEPLAAR.S Y.FAATQFEPLAAR.S	116995	5.6391	protein catabolic process [GO:0030163]; SMAD protein signal transduction [GO:0060395]	cytoplasmic vesicle membrane [GO:0030659]; integral component of membrane [GO:0016021]; perinuclear region of cytoplasm [GO:0048471]; plasma membrane [GO:0005886]	aminopeptidase activity [GO:0004177]; metallopeptidase activity [GO:0008237]; zinc ion binding [GO:0008270]			cyto (14)	plas			TRANSMEM 111 131 Helical. {ECO:0000256|SAM:Phobius}.	yes
1091	W5QH42	ENSOARP00000022042.1	MAT2A	S-adenosylmethionine synthase	61.07	7	3	2	K.YLDEDTIYHLQPSGR.F K.AVVPAKYLDEDTIYHLQPSGR.F	43651	5.97211	cellular response to leukemia inhibitory factor [GO:1990830]; one-carbon metabolic process [GO:0006730]; protein heterooligomerization [GO:0051291]; protein hexamerization [GO:0034214]; S-adenosylmethionine biosynthetic process [GO:0006556]	methionine adenosyltransferase complex [GO:0048269]	ATP binding [GO:0005524]; identical protein binding [GO:0042802]; metal ion binding [GO:0046872]; methionine adenosyltransferase activity [GO:0004478]			cyto (22.5)	cyto				yes
809	W5PYD1	ENSOARP00000015465.1	MTAP	S-methyl-5'-thioadenosine phosphorylase	66.71	10	2	2	K.IGIIGGTGLDDPEILEGR.T K.NVDCVLLAR.H	31491	7.21832	L-methionine salvage from methylthioadenosine [GO:0019509]; methylation [GO:0032259]; purine ribonucleoside salvage [GO:0006166]	cytoplasm [GO:0005737]; nucleus [GO:0005634]	S-methyl-5-thioadenosine phosphorylase activity [GO:0017061]		SUBCELLULAR LOCATION: Cytoplasm {ECO:0000256|HAMAP-Rule:MF_03155}. Nucleus {ECO:0000256|HAMAP-Rule:MF_03155}.	cyto (14)	cyto_nucl
1788	W5Q3E4	ENSOARP00000017233.1	NAAA	N-acylethanolamine acid amidase	70.66	12	3	2	K.TPLIADVYYIVGGTSPK.E R.TTLSESENFEAAIYKLAK.T	34340	6.33893		cytoplasm [GO:0005737]	hydrolase activity, acting on carbon-nitrogen (but not peptide) bonds [GO:0016810]; transcription factor binding [GO:0008134]			cysk (15)	cyto
334	W5P432	ENSOARP00000005184.1	NIPSNAP1	nipsnap homolog 1	111.07	27	7	6	R.GWDENVYYTVPLVR.H R.AGPNIYELRTYK.L K.RGWDENVYYTVPLVR.H K.LKPGTMIEWGNNWAR.A R.IMIPLKISPLQ K.IQFHNVKPECLDAYNSLTEAVLPK.L	33091	9.21527	sensory perception of pain [GO:0019233]	mitochondrial inner membrane [GO:0005743]; synaptic membrane [GO:0097060]	neurotransmitter binding [GO:0042165]			mito (24)	mito
445	W5PFV5	ENSOARP00000009320.1	NPEPPS	aminopeptidase puromycin sensitive...	80.39	6	5	4	R.LGLQNDLFSLAR.A R.VLGATLSPELIQK.V K.LNLGTVGFYR.T R.AGIISTVEVLK.V	93182	5.30487	cellular response to hypoxia [GO:0071456]; positive regulation of protein targeting to mitochondrion [GO:1903955]	cytosol [GO:0005829]	aminopeptidase activity [GO:0004177]; metallopeptidase activity [GO:0008237]; zinc ion binding [GO:0008270]			cyto (18)	cyto
	W5Q9H2	ENSOARP00000019364.1	P4HB	prolyl 4-hydroxylase subunit beta	241.66	54	28	26	R.LAKVDATEESDLAQQYGVR.G K.VDATEESDLAQQYGVRGYPTIK.F K.FFPASADRTVIDYNGER.T K.LLDFIKHNQLPLVIEFTEQTAPK.I K.ILFIFIDSDHTDNQR.I K.YQLDKDGVVLFK.K K.HNQLPLVIEFTEQTAPK.I K.FDEGRNNFEGEVTK.E R.EADDIVNWLK.K K.IFGGEIKTHILLFLPK.S K.EYTAGREADDIVNWLK.K G.APDEEDHVLVLHKGNFDEALAAHK.Y K.THILLFLPK.S K.YKPESDELTAEKITEFCHR.F R.LAKVDATEESDLAQQYGVR.G K.IKPHLMSQELPDDWDKQPVK.V R.EADDIVNWLKK.R G.APDEEDHVLVLHK.G R.EADDIVNWLK.…	57183	4.84027	cell redox homeostasis [GO:0045454]; cellular response to hypoxia [GO:0071456]; peptidyl-proline hydroxylation to 4-hydroxy-L-proline [GO:0018401]; positive regulation of viral entry into host cell [GO:0046598]; regulation of oxidative stress-induced intrinsic apoptotic signaling pathway [GO:1902175]; response to endoplasmic reticulum stress [GO:0034976]	endoplasmic reticulum chaperone complex [GO:0034663]; endoplasmic reticulum-Golgi intermediate compartment [GO:0005793]; external side of plasma membrane [GO:0009897]; extracellular matrix [GO:0031012]; procollagen-proline 4-dioxygenase complex [GO:0016222]	integrin binding [GO:0005178]; peptide disulfide oxidoreductase activity [GO:0015037]; procollagen-proline 4-dioxygenase activity [GO:0004656]; protein disulfide isomerase activity [GO:0003756]; protein heterodimerization activity [GO:0046982]			mito (19)	E.R_golgi					SIGNAL 1 20 {ECO:0000256|RuleBase:RU361130}.
337	W5PN29	ENSOARP00000011854.1	PADI1	peptidyl arginine deiminase 1	98.61	9	6	5	K.AFPVVFDSPR.N R.ILGPDFGYVTR.E K.TLPEVPLFTDTVAFR.V K.ISYFGQPVGR.A R.SLLEPLGLR.C	70653	5.78607	protein citrullination [GO:0018101]	cytosol [GO:0005829]; nucleoplasm [GO:0005654]	calcium ion binding [GO:0005509]; protein-arginine deiminase activity [GO:0004668]			cyto_nucl (15.5)	cyto_nucl
131	W5QEL6	ENSOARP00000021164.1	PCYOX1	prenylcysteine oxidase 1	190.46	18	11	10	R.APPEKIAVIGAGIGGTSAAYYLR.Q K.IAVIGAGIGGTSAAYYLR.Q R.SNLVSGLVMSIEEKTR.T K.IFSAAPLTKEQILK.L R.SNLVSGLVMSIEEK.T K.AGFSEKFLDEIITPVMR.V K.QSWLAYPHYTPPEK.C K.LFVSYDYAVK.Q K.FLDEIITPVMR.V R.YQSHDYAFSSVEK.L	64613	6.22845	prenylated protein catabolic process [GO:0030327]; prenylcysteine catabolic process [GO:0030328]	lysosome [GO:0005764]; very-low-density lipoprotein particle [GO:0034361]	prenylcysteine oxidase activity [GO:0001735]			cyto (15.5)	cyto
94	W5PMM7	ENSOARP00000011702.1	PDIA3	protein disulfide isomerase family A3	206.88	29	14	13	K.TFSHELSDFGLESTTGEIPVVAVR.T K.IFRDGEESGAYDGPR.T R.KTFSHELSDFGLESTTGEIPVVAVR.T K.VDCTANTNTCNKYGVSGYPTLK.I R.GFPTIYFSPANKK.Q R.ELSDFISYLKR.E R.FLEDYFDGNLKR.Y R.GFPTIYFSPANK.K K.LAPEYEAAATR.L K.QAGPASVPLKSEEEFEK.F K.YGVSGYPTLK.I R.ELSDFISYLK.R C.TANTNTCNKYGVSGYPTLK.I	50910	6.58881	cell redox homeostasis [GO:0045454]; positive regulation of extrinsic apoptotic signaling pathway [GO:2001238]	cell surface [GO:0009986]; endoplasmic reticulum [GO:0005783]; extracellular space [GO:0005615]; myelin sheath [GO:0043209]	identical protein binding [GO:0042802]; peptide disulfide oxidoreductase activity [GO:0015037]; protein disulfide isomerase activity [GO:0003756]			nucl (15.5)	extr_E.R
99	W5Q282	ENSOARP00000016820.1	PDIA6	protein disulfide isomerase family A6	204.47	31	15	10	K.VKLAAVDATVNQVLASR.Y K.LAAVDATVNQVLASR.Y K.GSFSEQGINEFLR.E K.NLEPEWAAAATEVKEQTK.G K.FALLKGSFSEQGINEFLR.E K.IFQKGESPVDYDGGR.T K.VGAVDADKHQSLGGQYGVQGFPTIK.I R.TGEAIVDAALSALR.Q K.NLEPEWAAAATEVK.E K.DVIELTDDNFDK.N	48158	4.9101	cell redox homeostasis [GO:0045454]	cytosol [GO:0005829]; endoplasmic reticulum [GO:0005783]; endoplasmic reticulum-Golgi intermediate compartment [GO:0005793]; extracellular space [GO:0005615]	isomerase activity [GO:0016853]; peptide disulfide oxidoreductase activity [GO:0015037]			extr (15)	cyto_E.R				yes	SIGNAL 1 19 {ECO:0000256|SAM:SignalP}.
102	W5Q0N0	ENSOARP00000016266.1	PPIA	peptidylprolyl isomerase A	170.13	49	11	6	R.VSFELFADKVPK.T K.TEWLDGKHVVFGK.V M.VNPTVFFDIAVDGEPLGR.V R.VSFELFADKVPK.T K.KITIADCGQI F.FDIAVDGEPLGR.V	17959	8.68011			peptidyl-prolyl cis-trans isomerase activity [GO:0003755]			cyto (25.5)	cyto
273	W5QHU9	ENSOARP00000022299.1	PPIB	peptidylprolyl isomerase B	124.92	28	6	4	K.DTNGSQFFITTVK.T R.IGDEDIGRVVIGLFGK.T K.TVPKTVDNFVALATGEK.G	23729	9.33209	bone development [GO:0060348]; chaperone-mediated protein folding [GO:0061077]; positive regulation by host of viral genome replication [GO:0044829]; positive regulation of multicellular organism growth [GO:0040018]; protein stabilization [GO:0050821]	endoplasmic reticulum chaperone complex [GO:0034663]; nucleus [GO:0005634]; perinuclear region of cytoplasm [GO:0048471]	peptidyl-prolyl cis-trans isomerase activity [GO:0003755]; RNA polymerase binding [GO:0070063]			extr (25)	E.R_nucl
266	W5P0Q5	ENSOARP00000004003.1	PPID	peptidylprolyl isomerase D	60.42	5	3	3		40987	6.22528	cellular response to UV-A [GO:0071492]; chaperone-mediated protein folding [GO:0061077]; lipid particle organization [GO:0034389]; negative regulation of transcription from RNA polymerase II promoter [GO:0000122]; positive regulation of apoptotic process [GO:0043065]; positive regulation of protein secretion [GO:0050714]; positive regulation of viral genome replication [GO:0045070]; protein compl…	cytosol [GO:0005829]; nucleolus [GO:0005730]	Hsp90 protein binding [GO:0051879]; peptidyl-prolyl cis-trans isomerase activity [GO:0003755]; transcription factor binding [GO:0008134]			cyto (26)	cyto_nucl
239	W5PJF3	ENSOARP00000010574.1	PPIF	peptidylprolyl isomerase F	103.76	24	5	4	R.VVLELKADVVPK.T K.SIYGSRFPDENFK.L K.KIVITDCGQLS K.TDWLDGKHVVFGHVK.E	22241	9.34039	apoptotic mitochondrial changes [GO:0008637]; cellular response to arsenic-containing substance [GO:0071243]; cellular response to calcium ion [GO:0071277]; cellular response to hydrogen peroxide [GO:0070301]; mitochondrial outer membrane permeabilization involved in programmed cell death [GO:1902686]; necroptotic process [GO:0070266]; negative regulation of ATPase activity [GO:0032780]; negative…	mitochondrial permeability transition pore complex [GO:0005757]	peptidyl-prolyl cis-trans isomerase activity [GO:0003755]			mito (27)	mito						1
796	W5QER2	ENSOARP00000021210.1	PPM1J	protein phosphatase Mg2+/Mn2+ dependent	67.52	16	3	2	K.HFCPNVPIILVGNKK.D R.LRPLSYPDTDVIL.M	23008	6.20013	skeletal muscle satellite cell migration [GO:1902766]; small GTPase mediated signal transduction [GO:0007264]; wound healing, spreading of cells [GO:0044319]	intracellular [GO:0005622]; membrane [GO:0016020]	GTPase activity [GO:0003924]; GTP binding [GO:0005525]			cyto (22)	cyto
1059	W5Q0B5	ENSOARP00000016151.1	PPP2R1A	protein phosphatase 2 scaffold subunit	55.24	5	2	2	K.IGPILDNSTLQSEVKPVLEK.L R.AAASHK.V	62049	4.95099	protein complex assembly [GO:0006461]		protein phosphatase regulator activity [GO:0019888]			cyto (18.5)	cyto
	W5PLC9	ENSOARP00000011252.1	CKMT1A	ATP guanido phosphotransferase, creatine kinase	230.19	46	21	16	K.RGTGGVDTAATGSVFDISNLDR.L R.SGYFDERYVLSSR.V R.GIWHNNEKSFLIWVNEEDHTR.V R.VVVDALSGLKGDLAGR.Y R.GTGGVDTAATGSVFDISNLDR.L R.LCDKTTPTGWTLDQCIQTGVDNPGHPFIK.T R.GTGGVDTAATGSVFDISNLDRLGK.S K.SFLIWVNEEDHTR.V R.LYPPSAEYPDLRK.H R.AGVHIKLPLLSK.D T.AATGSVFDISNLDR.L R.RLYPPSAEYPDLR.K R.GLSLPPACTR.A F.AELFDPVIQER.H R.GWEFMWNER.L K.TVGMVAGDEETYEVF.A	46913	8.58832	negative regulation of apoptotic process [GO:0043066]; negative regulation of protein binding [GO:0032091]	mitochondrion [GO:0005739]; myelin sheath [GO:0043209]	ATP binding [GO:0005524]; kinase activity [GO:0016301]			mito (22)	mito						1
597	W5PG90	ENSOARP00000009456.1	PRSS8	protease serine 8	84.01	15	5	2	S.VSLPNPRPLQQLEVPLISR.E K.LGAHQLDYYSTDTQVR.G	36741	6.46954		plasma membrane [GO:0005886]	serine-type endopeptidase activity [GO:0004252]			extr (8)	extr					SIGNAL 1 33 {ECO:0000256|SAM:SignalP}.
1497	W5P9U4	ENSOARP00000007203.1	PSMA1	Proteasome subunit alpha type	80.29	16	3	3	R.LVSLIGSKTQIPTQR.Y M.FRNQYDNDVTVWSPQGR.I R.FVFDRPLPVSR.L	29586	6.14764	negative regulation of inflammatory response to antigenic stimulus [GO:0002862]; ubiquitin-dependent protein catabolic process [GO:0006511]	cytoplasm [GO:0005737]; nucleus [GO:0005634]; proteasome core complex, alpha-subunit complex [GO:0019773]	lipopolysaccharide binding [GO:0001530]; threonine-type endopeptidase activity [GO:0004298]		SUBCELLULAR LOCATION: Cytoplasm {ECO:0000256|RuleBase:RU000551}. Nucleus {ECO:0000256|RuleBase:RU000551, ECO:0000256|SAAS:SAAS00594407}.	cyto (18)	cyto_nucl				yes
398	W5Q7C7	ENSOARP00000018619.1	PSMA2	Proteasome subunit alpha type	119.39	26	4	3	K.LVQIEYALAAVAGGAPSVGIK.A R.LTPTEVKDYLAAIA K.LAQQYYLVYQEPIPTAQLVQR.V	25899	6.91327	ubiquitin-dependent protein catabolic process [GO:0006511]	nucleus [GO:0005634]; P-body [GO:0000932]; proteasome core complex, alpha-subunit complex [GO:0019773]	threonine-type endopeptidase activity [GO:0004298]		SUBCELLULAR LOCATION: Cytoplasm {ECO:0000256|RuleBase:RU000551}. Nucleus {ECO:0000256|RuleBase:RU000551, ECO:0000256|SAAS:SAAS00594407}.	cyto (16.5)	cyto
373	W5QIY3	ENSOARP00000022685.1	PSMA3	proteasome subunit alpha 3	99.6	14	3	3	R.SLADIAREEASNFR.S R.SNFGYNIPLK.H K.AVENSSTAIGIR.C	28419	5.18976	regulation of endopeptidase activity [GO:0052548]; ubiquitin-dependent protein catabolic process [GO:0006511]	cytoplasm [GO:0005737]; nucleus [GO:0005634]; proteasome core complex, alpha-subunit complex [GO:0019773]	threonine-type endopeptidase activity [GO:0004298]		SUBCELLULAR LOCATION: Cytoplasm {ECO:0000256|RuleBase:RU000551}. Nucleus {ECO:0000256|RuleBase:RU000551, ECO:0000256|SAAS:SAAS00594407}.	cyto (18.5)	cyto_nucl				yes
402	W5NS93	ENSOARP00000001033.1	PSMA4	proteasome subunit alpha 4	63.62	7	2	2		29484	7.58099	ubiquitin-dependent protein catabolic process [GO:0006511]	cytosol [GO:0005829]; nucleus [GO:0005634]; P-body [GO:0000932]; proteasome core complex, alpha-subunit complex [GO:0019773]	threonine-type endopeptidase activity [GO:0004298]		SUBCELLULAR LOCATION: Cytoplasm {ECO:0000256|RuleBase:RU000551}. Nucleus {ECO:0000256|RuleBase:RU000551, ECO:0000256|SAAS:SAAS00594407}.	mito (16)	cyto_nucl
516	W5QD30	ENSOARP00000020628.1	PSMA5	proteasome subunit alpha 5	90.55	13	2	2	R.AIGSASEGAQSSLQEVYHK.S R.LFQVEYAIEAIK.L	26411	4.73724	proteasome-mediated ubiquitin-dependent protein catabolic process [GO:0043161]	cytosol [GO:0005829]; nucleus [GO:0005634]; proteasome core complex, alpha-subunit complex [GO:0019773]	threonine-type endopeptidase activity [GO:0004298]		SUBCELLULAR LOCATION: Cytoplasm {ECO:0000256|RuleBase:RU000551}. Nucleus {ECO:0000256|RuleBase:RU000551, ECO:0000256|SAAS:SAAS00594407}.	cyto (19.5)	cyto_nucl				yes
415	W5PC09	ENSOARP00000007970.1	PSMA6	proteasome subunit alpha 6	91.18	16	3	3	R.ILTEAEIDAHLVALAERD R.LYQVEYAFK.A K.AINQGGLTSVAVR.G	27399	6.3476	positive regulation of NF-kappaB transcription factor activity [GO:0051092]; ubiquitin-dependent protein catabolic process [GO:0006511]	nuclear matrix [GO:0016363]; nucleoplasm [GO:0005654]; P-body [GO:0000932]; polysome [GO:0005844]; proteasome core complex, alpha-subunit complex [GO:0019773]	NF-kappaB binding [GO:0051059]; RNA binding [GO:0003723]; threonine-type endopeptidase activity [GO:0004298]		SUBCELLULAR LOCATION: Cytoplasm {ECO:0000256|RuleBase:RU000551}. Nucleus {ECO:0000256|RuleBase:RU000551, ECO:0000256|SAAS:SAAS00594407}.	cyto (18.5)	cyto_nucl				yes
220	W5PZ65	ENSOARP00000015751.1	PSMA7	proteasome subunit alpha 7	112.59	19	3	3		24340	8.83868	proteolysis involved in cellular protein catabolic process [GO:0051603]	cytoplasm [GO:0005737]; postsynapse [GO:0098794]; proteasome core complex, alpha-subunit complex [GO:0019773]	identical protein binding [GO:0042802]; threonine-type endopeptidase activity [GO:0004298]			cyto (28)	cyto
468	W5PB07	ENSOARP00000007618.1	PSMA8	proteasome subunit alpha 8	105.3	22	6	4	R.LYQTDPSGTYHAWKANAIGR.S K.LTVEDPVTVEYITR.F R.LYQTDPSGTYHAWK.A K.GSTAVGIRGTN.I	27938	9.08331	ubiquitin-dependent protein catabolic process [GO:0006511]	cytoplasm [GO:0005737]; nucleus [GO:0005634]; proteasome core complex, alpha-subunit complex [GO:0019773]; spermatoproteasome complex [GO:1990111]	threonine-type endopeptidase activity [GO:0004298]		SUBCELLULAR LOCATION: Cytoplasm {ECO:0000256|RuleBase:RU000551}. Nucleus {ECO:0000256|RuleBase:RU000551, ECO:0000256|SAAS:SAAS00594407}.	cyto_nucl (20)	cyto_nucl
510	W5QE19	ENSOARP00000020967.1	PSMB2	proteasome subunit beta 2	86.93	22	4	4		22967	6.51764	proteolysis involved in cellular protein catabolic process [GO:0051603]	cytoplasm [GO:0005737]; nucleoplasm [GO:0005654]; proteasome core complex [GO:0005839]	threonine-type endopeptidase activity [GO:0004298]		SUBCELLULAR LOCATION: Cytoplasm {ECO:0000256|RuleBase:RU004203}. Nucleus {ECO:0000256|RuleBase:RU004203, ECO:0000256|SAAS:SAAS00551005}.	cyto (18)	cyto_nucl				yes
2244	W5PVU5	ENSOARP00000014578.1	PSMB7	proteasome subunit beta 7	61.15	12	2	2	G.TTIAGVVYKDGIVLGADTR.A K.SKLDFLRPYSVPNK.K	29923	6.89691	positive regulation of protein targeting to mitochondrion [GO:1903955]; proteolysis involved in cellular protein catabolic process [GO:0051603]	cytosol [GO:0005829]; nucleoplasm [GO:0005654]; proteasome core complex [GO:0005839]	threonine-type endopeptidase activity [GO:0004298]		SUBCELLULAR LOCATION: Cytoplasm {ECO:0000256|RuleBase:RU004203}. Nucleus {ECO:0000256|RuleBase:RU004203, ECO:0000256|SAAS:SAAS00551005}.	cyto (22)	cyto_nucl
1026	W5QHD8	ENSOARP00000022138.1	PSMD2	proteasome 26S subunit non-ATPase...	56.95	2	2	2	R.AVPLALALISVSNPR.L R.VGGSPR.S	107608	5.19586	regulation of protein catabolic process [GO:0042176]	proteasome regulatory particle [GO:0005838]	enzyme regulator activity [GO:0030234]			plas (18)	plas
999	W5NTW9	ENSOARP00000001613.1	RIPK1	receptor interacting serine threonine	70.47	11	3	2	R.KPLEALYGFDYFAR.T R.FADEFNKLAEDFLQ	32570	8.66107						mito (29)	mito
2333	W5P1K5	ENSOARP00000004304.1	SPINK5	serine peptidase inhibitor	44.17	2	2	2	R.SLLQNGNLFCTR.E R.EAVQELCSEFRNQVR.N	135238	8.38373	epidermal cell differentiation [GO:0009913]; negative regulation of antibacterial peptide production [GO:0002787]; negative regulation of serine-type endopeptidase activity [GO:1900004]; regulation of cell adhesion [GO:0030155]	cell cortex [GO:0005938]; cytosol [GO:0005829]; endoplasmic reticulum membrane [GO:0005789]; epidermal lamellar body [GO:0097209]; extracellular region [GO:0005576]; perinuclear region of cytoplasm [GO:0048471]	serine-type endopeptidase inhibitor activity [GO:0004867]			extr (13)	extr_E.R
135	W5QCX2	ENSOARP00000020570.1	TGM1	transglutaminase 1	172.33	15	11	10	K.ILNVGDIGGNETVTLR.Q R.IYYGTEAQIGER.T R.EHHTDEFEYDELILR.R K.NPLPVTLTNVVFR.L K.ILNVGDIGGNETVTLRQTFVPVRPGPR.Q R.VHTSPNAIIGKFQFTVR.T R.EHHTDEFEYDELILRR.G K.SSGQNLNLR.V K.AGEFQLPFDPR.N K.EVVLAPGASER.V	86764	6.58722	keratinocyte differentiation [GO:0030216]; peptide cross-linking [GO:0018149]; positive regulation of cell cycle [GO:0045787]; positive regulation of keratinocyte proliferation [GO:0010838]	intrinsic component of membrane [GO:0031224]	protein-glutamine gamma-glutamyltransferase activity [GO:0003810]			nucl (19.5)	plas
481	W5PVH6	ENSOARP00000014459.1	THOP1	thimet oligopeptidase 1	73.73	10	4	4	R.TGSSIPQELLDKLIK.S K.VQKDSLRPEASR.Y R.INAWDMRYYMNQVEETR.Y K.ALADVEVSYTVQRNILDFPQHVSPSK.D	79450	5.8067			metal ion binding [GO:0046872]; metalloendopeptidase activity [GO:0004222]			cyto (17.5)	cyto
321	W5PEQ4	ENSOARP00000008918.1	TMPRSS11B	transmembrane protease serine	110.21	13	5	3	R.HYCGASLISDRYLVTAAHCFK.N R.NQSGSLTTDPDSLTLKEISK.V K.VLNIPYNR.N	46865	8.72308		extracellular region [GO:0005576]; integral component of plasma membrane [GO:0005887]	serine-type endopeptidase activity [GO:0004252]			golg (12.5)	extr_mem			TRANSMEM 12 40 Helical. {ECO:0000256|SAM:Phobius}.
393	W5PD22	ENSOARP00000008334.1	TMPRSS11D	transmembrane protease serine	126.45	23	5	5	R.SYSDPRQWIATFGTSTTSPQQR.V R.CGGALISNTWILSAAHCFR.S R.IIGGIKAEEGDWPWQVSLQWSSSHR.C R.ECGVRSDLITLSAER.I R.TLSGNIESMITR.T	44010	6.65826		integral component of membrane [GO:0016021]	serine-type endopeptidase activity [GO:0004252]			extr (15)	extr_mem			TRANSMEM 17 42 Helical. {ECO:0000256|SAM:Phobius}.
621	W5PVT6	ENSOARP00000014569.1	UBA1	Ubiquitin-like modifier-activating enzyme 1	94.51	8	5	5	R.SPRPHNEEDAAELVTIAQAVNTR.S R.LAGTQPLEVLEAVQR.S R.SLPAVQQGSLDEDLIRK.L K.VLGPYTFSICDTSSFSDYIR.G K.SIPICTLK.N	117945	5.50482	cellular response to DNA damage stimulus [GO:0006974]	cytosol [GO:0005829]; desmosome [GO:0030057]; endosome membrane [GO:0010008]; heterochromatin [GO:0000792]; lysosomal membrane [GO:0005765]; mitochondrion [GO:0005739]; nucleoplasm [GO:0005654]; rough endoplasmic reticulum membrane [GO:0030867]	ATP binding [GO:0005524]; ubiquitin activating enzyme activity [GO:0004839]			nucl (14)	cyto
258	P0C276	ENSOARP00000012368.1	UBA52	Ubiquitin-60S ribosomal protein L40	139.75	41	5	4	K.TLTGKTITLEVEPSDTIENVK.A R.TLSDYNIQKESTLHLVLR.L K.TITLEVEPSDTIENVKAK.I R.LIFAGKQLEDGR.T	14728	9.87067	translation [GO:0006412]	nucleus [GO:0005634]; ribosome [GO:0005840]	structural constituent of ribosome [GO:0003735]		SUBCELLULAR LOCATION: Ubiquitin: Cytoplasm {ECO:0000250}. Nucleus {ECO:0000250}.; SUBCELLULAR LOCATION: 60S ribosomal protein L40: Cytoplasm {ECO:0000250}.	extr (13)	cyto_nucl				yes
166	W5P303	ENSOARP00000004803.1	YWHAB	tyrosine 3-monooxygenase/tryptophan ...	106.85	10	4	2		32050	4.78998	cytoplasmic sequestering of protein [GO:0051220]; negative regulation of G-protein coupled receptor protein signaling pathway [GO:0045744]; negative regulation of protein dephosphorylation [GO:0035308]; positive regulation of catalytic activity [GO:0043085]; protein targeting [GO:0006605]	cytosol [GO:0005829]; perinuclear region of cytoplasm [GO:0048471]	cadherin binding [GO:0045296]; histone deacetylase binding [GO:0042826]; identical protein binding [GO:0042802]; phosphoserine residue binding [GO:0050815]; protein domain specific binding [GO:0019904]			cyto (16.5)	cyto
182	W5PWD6	ENSOARP00000014769.1	YWHAG	tyrosine 3-monooxygenase/tryptophan...	116.59	12	3	2	K.TAFDDAIAELDTLNEDSYK.D R.VISSIEQK.T	25737	4.75641	protein targeting [GO:0006605]; regulation of neuron differentiation [GO:0045664]; regulation of synaptic plasticity [GO:0048167]	intracellular [GO:0005622]; myelin sheath [GO:0043209]	identical protein binding [GO:0042802]; insulin-like growth factor receptor binding [GO:0005159]; protein domain specific binding [GO:0019904]; protein kinase C binding [GO:0005080]			cyto (27)	cyto
90	W5Q0Q1	ENSOARP00000016287.1	YWHAQ	tyrosine 3-monooxygenase/tryptophan ...	132.13	23	7	5	K.TAFDEAIAELDTLNEDSYK.D A.VTEQGAELSNEER.N R.SICTTVLELLDK.Y R.VISSIEQK.T T.DTSDK.K	28306	4.69867	negative regulation of transcription, DNA-templated [GO:0045892]	cytoplasm [GO:0005737]; protein complex [GO:0043234]	identical protein binding [GO:0042802]; protein domain specific binding [GO:0019904]; protein N-terminus binding [GO:0047485]			cyto (21)	cyto
370	W5QBD7	ENSOARP00000020034.1	YWHAZ	14-3-3 protein zeta/delta	117.32	26	4	3	K.GIVDQSQQAYQEAFEISKK.E K.FLIPNASQAESKVFYLK.M K.SVTEQGAELSNEERNLLSVAYK.N	27941	4.72638			protein domain specific binding [GO:0019904]			cyto (30.5)	cyto
70	W5P3B5	ENSOARP00000004915.1		14-3-3 protein	162.31	18	8	3	K.GIVDQSQQAYQEAFEISKK.E K.FLIPNASQAESKVFYLK.M K.SVTEQGAELSNEERNLLSVAYK.N	27751	4.89996			protein domain specific binding [GO:0019904]			mito (13)	mito
370	W5P3B5	ENSOARP00000004915.1		14-3-3 domain	117.32	26	4	3		27751	4.89996			protein domain specific binding [GO:0019904]			mito (13)	mito
473	W5PRN8	ENSOARP00000013117.1		14-3-3 domain	102.77	21	5	4	R.NLLSVAYKNVIGAR.R K.EAAENSLVAYK.A R.YLAEFATGNDRK.E K.VAGMDVELTVEER.N	26649	4.71039			protein domain specific binding [GO:0019904]			cyto (24)	cyto
150	W5PYX0	ENSOARP00000015656.1		Peptidyl-prolyl cis-trans isomerase	141.4	39	7	2		13973	9.25507	protein folding [GO:0006457]		peptidyl-prolyl cis-trans isomerase activity [GO:0003755]			extr (23)	extr
159	W5PWM0	ENSOARP00000014853.1		glutathione hydrolase activity	114.42	14	7	5	R.ASVETPEQKGLTYHR.I R.LFQPSIELARQGFPVGK.A R.ARISDSTTHLASYYEPEFYTPDGGG.T R.ISDSTTHLASYYEPEFYTPDGGG.T R.RPPAAGGI.V	53757	7.16522	cysteine biosynthetic process [GO:0019344]; glutathione biosynthetic process [GO:0006750]; glutathione catabolic process [GO:0006751]; regulation of immune system process [GO:0002682]; regulation of inflammatory response [GO:0050727]; spermatogenesis [GO:0007283]	vesicle [GO:0031982]	glutathione hydrolase activity [GO:0036374]			extr (20)	extr
196	W5P716	ENSOARP00000006220.1		ATP:guanido phosphotransferase family	118.1	19	5	4	R.GTGGVDTAAVGGVFDVSNADR.L R.FCNGLTQIETLFK.S K.TFLVWINEEDHLR.V H.LGYILTCPSNLGTGLR.A	18495	7.18781			ATP binding [GO:0005524]; kinase activity [GO:0016301]			cyto (25.5)	cyto
323	W5PHX1	ENSOARP00000010038.1		Adenosylhomocysteinase	123.73	15	5	4	R.GISEETTTGVHNLYK.M G.ILKVPAINVNDSVTK.S K.VAVVAGYGDVGKGCAQALR.G K.AGIPVYAWK.G	47693	5.78485	one-carbon metabolic process [GO:0006730]; S-adenosylhomocysteine catabolic process [GO:0019510]		adenosylhomocysteinase activity [GO:0004013]; NAD binding [GO:0051287]			cyto (23.5)	cyto
371	W5P1A3	ENSOARP00000004202.1		aspartic-type endopeptidase activity	75.38	36	3	3	R.QTFGEAIKQPGVVFIAAK.F R.ISVNNVLPVFDNLMR.Q K.FDGILGMAYPR.I	13089	9.41644			aspartic-type endopeptidase activity [GO:0004190]			cyto (18.5)	cyto
379	W5P4H9	ENSOARP00000005332.1		aspartic peptidase domain	82.71	7	3	3	K.LGGKDYTLSPEDYTLK.V K.DYTLSPEDYTLK.V K.VSSLPQVTLK.L	41805	8.6098			aspartic-type endopeptidase activity [GO:0004190]			nucl (10.5)	nucl
414	W5P3N6	ENSOARP00000005038.1		Beta-hexosaminidase	100.65	12	4	3	R.LLYLSPGNFFFGHSPSSK.A R.VLPEFDSPGHTASWGK.G K.LFKEIGTVFPDEFIHLGGDEVDFNCWK.S	62361	9.18268	carbohydrate metabolic process [GO:0005975]		beta-N-acetylhexosaminidase activity [GO:0004563]; N-acetyl-beta-D-galactosaminidase activity [GO:0102148]			E.R. (17)	E.R					SIGNAL 1 28 {ECO:0000256|SAM:SignalP}.
517	W5NU00	ENSOARP00000001644.1		ATP:guanido phosphotransferase family	70.45	3	3	3	R.FVSSPFSLDLSK.T R.LLLFAPSVVR.I K.YVLPNFEVK.I	113825	8.35675		extracellular space [GO:0005615]	endopeptidase inhibitor activity [GO:0004866]			plas (14)	extr					SIGNAL 1 19 {ECO:0000256|SAM:SignalP}.
636	W5NQW4	ENSOARP00000000554.1		Lysozyme	50.05	2	4	2		165737	6.02399	embryo implantation [GO:0007566]	extracellular space [GO:0005615]	endopeptidase inhibitor activity [GO:0004866]			extr (17)	extr					SIGNAL 1 24 {ECO:0000256|SAM:SignalP}.
798	W5PP47	ENSOARP00000012223.1		cystatin domain, cysteine-type endopeptidase inhibitor activity	56.55	31	2	2	R.VFESLPHENKPVALTSYQTNK.G K.GRHDELTYF	11326	6.36139		intracellular [GO:0005622]	cysteine-type endopeptidase inhibitor activity [GO:0004869]			cyto (23)	cyto
1320	W5PXG2	ENSOARP00000015146.1		peptidase activity	29.83	11	2	2	R.QVLLGDQIPK.F H.LAAIAEPGVER.Q	20882	4.59784	proteolysis involved in cellular protein catabolic process [GO:0051603]	proteasome core complex [GO:0005839]	threonine-type endopeptidase activity [GO:0004298]			cyto_nucl (16.5)	cyto_nucl
1366	W5PDY3	ENSOARP00000008647.1		Transmembrane protease serine	49.65	3	2	2		48069	8.2431		extracellular region [GO:0005576]; integral component of plasma membrane [GO:0005887]	serine-type endopeptidase activity [GO:0004252]			extr (11)	extr_mem			TRANSMEM 17 42 Helical. {ECO:0000256|SAM:Phobius}.
2142	W5NWU7	ENSOARP00000002644.1		amidase	50.22	5	2	2	R.VSQGLETLCGVGTPK.K K.SERGLLYGVPISLK.D	65104	7.85504		integral component of membrane [GO:0016021]	amidase activity [GO:0004040]			extr (12)	extr_mem			TRANSMEM 6 33 Helical. {ECO:0000256|SAM:Phobius}.
1069	W5NUL7	ENSOARP00000001861.1	AFG3L2	AFG3 like matrix AAA peptidase subunit	55.63	4	3	2	R.EITWKDFANNYLSK.G R.NLETLQQELGIEGENR.V	89413	8.8327	axonogenesis [GO:0007409]; cristae formation [GO:0042407]; mitochondrial calcium ion homeostasis [GO:0051560]; mitochondrial calcium uptake [GO:0036444]; mitochondrial fusion [GO:0008053]; mitochondrial protein processing [GO:0034982]; muscle fiber development [GO:0048747]; myelination [GO:0042552]; nerve development [GO:0021675]; neuromuscular junction development [GO:0007528]; protein autoproce…	m-AAA complex [GO:0005745]	ATP binding [GO:0005524]; metalloendopeptidase activity [GO:0004222]; zinc ion binding [GO:0008270]			nucl (24)	mito_mem			TRANSMEM 147 164 Helical. {ECO:0000256|SAM:Phobius}.; TRANSMEM 254 272 Helical. {ECO:0000256|SAM:Phobius}.			1
cho met
290	W5P1X9	ENSOARP00000004428.1	ALDOA	aldolase fructose-bisphosphate A	162.79	38	10	7	R.ALANSLACQGKYTPSGK.A R.IVAPGKGILAADESTGSIAK.R K.CPLLKPWALTFSYGR.A K.YSHEEIAMATVTALRR.T K.IGEHTPSSLAIMENANVLAR.Y K.GILAADESTGSIAK.R R.LQSIGTENTEENRR.F	39436	8.44867	ATP biosynthetic process [GO:0006754]; binding of sperm to zona pellucida [GO:0007339]; fructose 1,6-bisphosphate metabolic process [GO:0030388]; fructose metabolic process [GO:0006000]; glycolytic process [GO:0006096]; muscle cell cellular homeostasis [GO:0046716]; regulation of cell shape [GO:0008360]; striated muscle contraction [GO:0006941]	actin cytoskeleton [GO:0015629]; cytosol [GO:0005829]; extracellular exosome [GO:0070062]; sperm head [GO:0061827]	cadherin binding [GO:0045296]; cytoskeletal protein binding [GO:0008092]; fructose binding [GO:0070061]; fructose-bisphosphate aldolase activity [GO:0004332]			cyto (24)	cyto				yes
542	W5QCM9	ENSOARP00000020476.1	FKBP11	FK506 binding protein 11	63.98	14	2	2	R.IFDTSLTRDPLVIELGQK.Q A.EAGSETESPVR.T	22294	9.46405		integral component of membrane [GO:0016021]	peptidyl-prolyl cis-trans isomerase activity [GO:0003755]			extr (17)	extr_mem			TRANSMEM 155 177 Helical. {ECO:0000256|SAM:Phobius}.		SIGNAL 1 23 {ECO:0000256|SAM:SignalP}.
2734	W5PAQ4	ENSOARP00000007515.1	FUCA1	fucosidase alpha-L- 1 tissue	28.93	5	2	2	R.DLVGELGTAIR.K K.DGLIVPIFQER.L	54279	7.02753	fucose metabolic process [GO:0006004]; glycoside catabolic process [GO:0016139]		alpha-L-fucosidase activity [GO:0004560]			E.R. (8)	E.R.					SIGNAL 1 26 {ECO:0000256|SAM:SignalP}.		yes
674	W5PKU3	ENSOARP00000011066.1	GUSB	Glucuronidase beta	55.58	4	3	3	R.QGFEQQWYR.A K.ELDGLWSFR.A A.LLQGGMLYPR.E	70844	9.22552	carbohydrate metabolic process [GO:0005975]	integral component of membrane [GO:0016021]	hydrolase activity, hydrolyzing O-glycosyl compounds [GO:0004553]			extr (12)	extr_mem			TRANSMEM 6 30 Helical. {ECO:0000256|SAM:Phobius}.
183	W5Q302	ENSOARP00000017090.1	GANAB	glucosidase II alpha subunit	178.47	13	9	9	K.YHGPQTLYLPVTLSSIPVFQR.G R.VVIIGAGKPATVVLQTK.G R.LSFQHDPETSVLILR.K R.RFSFSGNTLVSSSADPK.G R.FSFSGNTLVSSSADPK.G R.VHEELQNLGLYVK.T K.GSPESRLSFQHDPETSVLILR.K K.GHFETPIWIER.V R.YFTWDPSRFPQPR.N	98826	5.54242	carbohydrate metabolic process [GO:0005975]		carbohydrate binding [GO:0030246]; hydrolase activity, hydrolyzing O-glycosyl compounds [GO:0004553]			cyto_nucl (10)	cyto_nucl
392	W5P659	ENSOARP00000005913.1	HK1	hexokinase 1	112.37	10	7	6	K.YLSQIESDRLALLQVR.A R.SIPDGSEKGDFIALDLGGSSFR.I K.LPVGFTFSFPC.Q R.TTVGVDGSLYKTHPQYSR.R R.SANLVAATLGAILSR.L K.KLPVGFTFSFPCR.Q	102129	6.86469	cellular glucose homeostasis [GO:0001678]; glycolytic process [GO:0006096]	cell [GO:0005623]	ATP binding [GO:0005524]; glucose binding [GO:0005536]; hexokinase activity [GO:0004396]			cyto (17)	cyto
245	W5PIN6	ENSOARP00000010305.1	LDHA	lactate dehydrogenase A	146.36	24	7	6		36598	8.12396	carbohydrate metabolic process [GO:0005975]; carboxylic acid metabolic process [GO:0019752]	cytoplasm [GO:0005737]	L-lactate dehydrogenase activity [GO:0004459]			cyto (27.5)	cyto
245	W5PIN4	ENSOARP00000010303.1	LDHA	lactate dehydrogenase A	146.36	22	7	6	K.IVSGKDYNVTANSR.L R.NVNIFKFIIPNIVK.Y K.SADTLWGIQKELQF M.ATLKDQLIQNLLK.E K.FIIPNIVK.Y K.LLVVSNPVDILT.Y	39742	8.58063	carbohydrate metabolic process [GO:0005975]; carboxylic acid metabolic process [GO:0019752]	cytoplasm [GO:0005737]	cadherin binding [GO:0045296]; L-lactate dehydrogenase activity [GO:0004459]			cyto (21)	cyto
506	W5QIW1	ENSOARP00000022663.1	LGALS3	galectin 3	69.05	10	2	2	R.MLITILGTVKPNANR.L K.IQVLVEPDLFK.V	26261	8.88751	eosinophil chemotaxis [GO:0048245]; epithelial cell differentiation [GO:0030855]; macrophage chemotaxis [GO:0048246]; monocyte chemotaxis [GO:0002548]; negative regulation of endocytosis [GO:0045806]; negative regulation of extrinsic apoptotic signaling pathway [GO:2001237]; neutrophil chemotaxis [GO:0030593]; positive regulation of calcium ion import [GO:0090280]; positive regulation of mononucl…	extracellular matrix [GO:0031012]; immunological synapse [GO:0001772]; mitochondrial inner membrane [GO:0005743]; nucleus [GO:0005634]	carbohydrate binding [GO:0030246]; chemoattractant activity [GO:0042056]; IgE binding [GO:0019863]; laminin binding [GO:0043236]			cyto (14.5)	extr
191	W5NZ70	ENSOARP00000003468.1	LGALS3BP	galectin 3 binding protein	127	14	6	5	K.LILSTNPEAHGLWKEPGSR.V R.STSLFPCPAGLFSR.F R.TELVVPSELVLLR.A K.SSYSSPTIGYENR.A R.VTMEVDAECVPTVKDFIR.Y	59863	5.08746		extracellular matrix [GO:0031012]; extracellular space [GO:0005615]; membrane [GO:0016020]	scavenger receptor activity [GO:0005044]			cyto_nucl (13.5)	extr_mem
446	W5P2K9	ENSOARP00000004659.1	LMAN2	lectin mannose binding protein	108.95	16	5	4	K.DNFHGLAIFLDTYPNDETTER.V K.NLHGDGIALWYTRDR.L R.LVPGPVFGSKDNFHGLAIFLDTYPNDETTER.V A.DITDGNSEHLKR.E	40568	6.70111	positive regulation of phagocytosis [GO:0050766]; retrograde vesicle-mediated transport, Golgi to ER [GO:0006890]	cell surface [GO:0009986]; endoplasmic reticulum-Golgi intermediate compartment [GO:0005793]; extracellular space [GO:0005615]; Golgi apparatus [GO:0005794]; integral component of plasma membrane [GO:0005887]	heat shock protein binding [GO:0031072]; mannose binding [GO:0005537]			plas (19)	plas			TRANSMEM 328 350 Helical. {ECO:0000256|SAM:Phobius}.		SIGNAL 1 47 {ECO:0000256|SAM:SignalP}.
593	W5PTS8	ENSOARP00000013859.1	MLEC	malectin	83.21	19	3	3	R.SNPEDQILYQTER.Y K.FAEVYFAQSQQKVFDVR.L P.ASDYGMKLPILR.S	25648	4.9649		integral component of membrane [GO:0016021]	enzyme binding [GO:0019899]			pero (8)	cyto_mem			TRANSMEM 203 222 Helical. {ECO:0000256|SAM:Phobius}.		SIGNAL 1 15 {ECO:0000256|SAM:SignalP}.		yes
199	W5Q5G8	ENSOARP00000017958.1	TKT	transketolase	199.7	27	12	10	K.ILATPPQEDAPSVDITNIR.M R.TSRPENAIIYNNNEDFQIGQAK.V R.DRTVPFCSTFAAFFTR.A K.NMADQIIQEIYGQIQSK.K R.GITGIEDKESWHGKPLPK.N R.SIPMSTVFYPSDGVATEKAVELAANTK.G K.MFGIDRDAIAQAVR.G K.AVELAANTKGICFIR.T R.VLDPFTIKPLDKK.L P.MSTVFYPSDGVATEKAVELAANTK.G	67861	7.19635	glyceraldehyde-3-phosphate biosynthetic process [GO:0046166]; regulation of growth [GO:0040008]	myelin sheath [GO:0043209]; nuclear speck [GO:0016607]	cofactor binding [GO:0048037]; protein homodimerization activity [GO:0042803]; transketolase activity [GO:0004802]			cyto (20.5)	cyto
289	W5P5W9	ENSOARP00000005822.1	TPI1	triosephosphate isomerase 1	127.87	37	6	6	K.SNVSDAVAQSAR.I K.VVLAYEPVWAIGTGK.T K.VAHALAEGLGVIACIGEK.L K.IAVAAQNCYK.V K.VIADNVKDWSK.V R.IIYGGSVTGATCK.E	22807	5.44	gluconeogenesis [GO:0006094]; glycolytic process [GO:0006096]; multicellular organism development [GO:0007275]; pentose-phosphate shunt [GO:0006098]		triose-phosphate isomerase activity [GO:0004807]; ubiquitin protein ligase binding [GO:0031625]			cyto (16.5)	cyto
162	W5PKC2	ENSOARP00000010893.1		carbohydrate binding	164.78	10	10	9	K.VLPGDYEIVATHPTWPLKEASTTVR.V K.SSIDSEPALVLGPLK.S R.DGQNYVVLLDSTLPR.S K.GQPLGPAGVQVSLR.N K.VLPGDYEIVATHPTWPLK.E K.IQYTVTQPGGKFAFFK.V G.SEDIVVGCGGFVK.S R.GLLPGCVYHVQLK.A K.ADGSFR.L	138786	5.68219			carbohydrate binding [GO:0030246]			pero (16)	cyto							yes
204	W5P323	ENSOARP00000004823.1	GPI	glucose-6-phosphate isomerase	113.07	14	6	6		62891	7.34857	erythrocyte homeostasis [GO:0034101]; gluconeogenesis [GO:0006094]; glucose homeostasis [GO:0042593]; glycolytic process [GO:0006096]; in utero embryonic development [GO:0001701]; mesoderm formation [GO:0001707]; positive regulation of immunoglobulin secretion [GO:0051024]	ciliary membrane [GO:0060170]; cytosol [GO:0005829]; extracellular space [GO:0005615]; myelin sheath [GO:0043209]; nucleoplasm [GO:0005654]	glucose-6-phosphate isomerase activity [GO:0004347]; ubiquitin protein ligase binding [GO:0031625]			cyto (16)	cyto				yes
calcium homeostasis and regulation
4	W5PSZ5	ENSOARP00000013575.1	ANXA1	annexin A1	318.13	78	62	56	R.KGTDVNVFTTILTTR.S R.DLAKDIASDTSGDYEK.A K.GDRSEELAVNDDLADSDAR.A K.AITVKGVDEATIIEILTK.R K.LYGISLCQAILDETKGDYEK.I R.AAMKGLGTDEDTLNEILASR.T R.KGTDVNVFTTILTTR.S K.GVDEATIIEILTKR.N K.TPAQFDAEELR.A K.GTDVNVFTTILTTR.S S.AVSPYPTFNPSSDVEALHK.A R.SEELAVNDDLADSDAR.A K.LYGISLCQAILDETKGDYEK.I R.SEIDMNDIKACYQK.L K.DIASDTSGDYEKALLSLAK.G K.GLGTDEDTLNEILASRTNGEIR.E R.SEELAVNDDLADSDARALYEAGER.R S.AVSPYPTFNPSSDVEA…	38798	6.16718	actin cytoskeleton reorganization [GO:0031532]; alpha-beta T cell differentiation [GO:0046632]; arachidonic acid secretion [GO:0050482]; cellular response to glucocorticoid stimulus [GO:0071385]; cellular response to vascular endothelial growth factor stimulus [GO:0035924]; G-protein coupled receptor signaling pathway, coupled to cyclic nucleotide second messenger [GO:0007187]; granulocyte chemot…	actin filament [GO:0005884]; apical plasma membrane [GO:0016324]; cell-cell adherens junction [GO:0005913]; cornified envelope [GO:0001533]; cytosol [GO:0005829]; endosome [GO:0005768]; extracellular exosome [GO:0070062]; extrinsic component of external side of plasma membrane [GO:0031232]; lateral plasma membrane [GO:0016328]; motile cilium [GO:0031514]; nucleoplasm [GO:0005654]; sarcolemma [GO:…	cadherin binding involved in cell-cell adhesion [GO:0098641]; calcium-dependent phospholipid binding [GO:0005544]; calcium-dependent protein binding [GO:0048306]; calcium ion binding [GO:0005509]; phospholipase A2 inhibitor activity [GO:0019834]; protein binding, bridging [GO:0030674]; structural molecule activity [GO:0005198]			cyto (22.5)	cyto
7	W5NS06	ENSOARP00000000946.1		Annexin	275.94	77	41	40	K.GIGTKEGVIIEILASR.T K.GIGTNEQAIIDVLTKR.S R.SEIDLNLIKNQFK.K R.SATHLLRVFEEYEK.I R.LYFAMKGAGTLDGTLIR.N K.ICGTDEMKFITILCTR.S K.GSPHFNPDPDAETLYK.A K.SIEDSIKSETHGSLEEAMLTVVK.C S.VKGSPHFNPDPDAETLYK.A K.AMKGIGTNEQAIIDVLTK.R R.VFEEYEKIANK.S K.EGVIIEILASR.T G.IGTNEQAIIDVLTKR.S K.GSPHFNPDPDAETLYKAMK.G K.NALLNLVGSDL R.ILVCLLQGSR.D K.GAGTLDGTLIR.N G.LALQDAQDLYAAGEK.I K.EGVIIEILASR.T R.SNAQRQQIAK.S K.AQFGKDLI…	37527	5.08978			calcium-dependent phospholipid binding [GO:0005544]; calcium ion binding [GO:0005509]			cyto (23)	cyto
16	A2SW69	ENSOARP00000022381.1	ANXA2	Annexin A2	297.18	80	43	43	K.SALSGHLETVILGLLKTPAQYDASELK.A K.GLGTDEDSLIEIICSR.T K.TPAQYDASELKASMK.G K.TDLEKDIVSDTSGDFR.K K.TKGVDEVTIVNILTNR.S K.SLYYYIQQDTKGDYQK.A R.SNEQRQDIAFAYQR.R R.RAEDGSVIDYELIDQDAR.D R.DALNIETAIKTK.G K.GTDVPKWISIMTER.S K.TKGVDEVTIVNILTNR.S R.SVCHLQKVFER.Y R.SNEQRQDIAFAYQR.R K.ASMKGLGTDEDSLIEIICSR.T R.TNQELQEINR.V K.SYSPYDMLESIKK.E A.YTNFDAERDALNIETAIK.T K.GVDEVTIVNILTNRSNEQR.Q R.TNQELQEINRVYK.E K.ALLY…	38612	6.91827		basement membrane [GO:0005604]	calcium-dependent phospholipid binding [GO:0005544]; calcium ion binding [GO:0005509]; cytoskeletal protein binding [GO:0008092]; phospholipase inhibitor activity [GO:0004859]		SUBCELLULAR LOCATION: Secreted, extracellular space, extracellular matrix, basement membrane. Note=In the lamina beneath the plasma membrane. {ECO:0000250}.	cyto (16)	extr
112	W5NS06	ENSOARP00000000946.1		annexin	153.19	23	8	5		37527	5.08978			calcium-dependent phospholipid binding [GO:0005544]; calcium ion binding [GO:0005509]			cyto (23)	cyto
116	W5PCN2	ENSOARP00000008194.1	ANXA7	annexin A7	173.6	35	13	13	K.GAGTQERVLIEILCSR.T K.TLGTVIASDTSGDYRK.L K.TILQCALNRPAFFAER.L K.GAGTDDSTLVR.I R.EFSGNVESGLK.T R.VLIEILCSR.T R.LGTDESCFNMVLATR.S K.GFGTDEQAIIDVVANRSNDQR.Q R.SEIDLVQIKQMFS.Q T.IRPAANFDAMRDAEVLR.K R.LLVSMCQGNRDENQNVNHQLAQEDAQR.L R.EFSGNVESGLKTILQCALNRPAFFAER.L K.TLGTVIASDTSGDYRK.L	50277	6.25079	autophagy [GO:0006914]; cell proliferation [GO:0008283]; cellular calcium ion homeostasis [GO:0006874]; cellular water homeostasis [GO:0009992]; epithelial cell differentiation [GO:0030855]; hemostasis [GO:0007599]; negative regulation of gene expression [GO:0010629]; regulation of cell shape [GO:0008360]; response to salt stress [GO:0009651]; social behavior [GO:0035176]	chromaffin granule membrane [GO:0042584]; cytosol [GO:0005829]; endoplasmic reticulum membrane [GO:0005789]; nuclear envelope [GO:0005635]; plasma membrane [GO:0005886]	calcium-dependent phospholipid binding [GO:0005544]; calcium-dependent protein binding [GO:0048306]; calcium ion binding [GO:0005509]; integrin binding [GO:0005178]			nucl (16)	cyto
121	W5QJ98	ENSOARP00000022802.1		EF hand domain	162.63	38	5	5		16395	4.03741			calcium ion binding [GO:0005509]			cyto_nucl (16.1667)	cyto_nucl
121	W5NZX8	ENSOARP00000003726.1		EF hand domain	162.63	37	5	5		16934	4.08698			calcium ion binding [GO:0005509]			cyto (18.5)	cyto
121	W5P5I7	ENSOARP00000005690.1	CALM1	calmodulin 1	162.63	37	5	5		16706	4.08698			calcium ion binding [GO:0005509]			cyto (17.5)	cyto
121	Q6YNX6	ENSOARP00000011414.1		Calmodulin	162.63	37	5	5		16838	4.08698		cytoplasm [GO:0005737]; spindle pole [GO:0000922]	calcium ion binding [GO:0005509]		SUBCELLULAR LOCATION: Cytoplasm, cytoskeleton, spindle {ECO:0000250}. Cytoplasm, cytoskeleton, spindle pole {ECO:0000250}. Note=Distributed throughout the cell during interphase, but during mitosis becomes dramatically localized to the spindle poles and the spindle microtubules. {ECO:0000250}.	cyto_nucl (16.1667)	cyto_nucl
147	W5NYZ5	ENSOARP00000003393.1	CANX	calnexin	203.35	34	18	17	R.EIEDPEDRKPEDWDERPK.I R.VVDDWANDGWGLKK.A K.TPELNLDQFHDK.T R.VVDDWANDGWGLK.K R.KIPNPDFFEDLEPFK.M K.CESAPGCGVWQRPMIDNPNYKGR.W K.IPNPDFFEDLEPFK.M R.WKPPMIDNPNYQGIWKPR.K K.APVPTGEVYFADSFDR.G K.TPELNLDQFHDKTPYTIMFGPDK.C A.HDGHDDDVIDIEDDLDDVIEEVEDSKPKPDASSPPSPK.V R.GTLSGWILSK.A K.TPYTIMFGPDK.C K.AADGASEPGVVGQ.M W.ANDGWGLKK.A K.CESAPGCGVWQRPMIDNPNYK.G K.TPELNLDQFHDKTPY.T	67791	4.47845	clathrin-dependent endocytosis [GO:0072583]; protein folding [GO:0006457]; synaptic vesicle endocytosis [GO:0048488]	endoplasmic reticulum membrane [GO:0005789]; ER-mitochondrion membrane contact site [GO:0044233]; extracellular matrix [GO:0031012]; integral component of membrane [GO:0016021]; myelin sheath [GO:0043209]; synapse [GO:0045202]	calcium ion binding [GO:0005509]; unfolded protein binding [GO:0051082]		SUBCELLULAR LOCATION: Endoplasmic reticulum {ECO:0000256|SAAS:SAAS00583789}.	E.R. (14)	E.R			TRANSMEM 483 504 Helical. {ECO:0000256|RuleBase:RU362126}.		SIGNAL 1 20 {ECO:0000256|RuleBase:RU362126}.
152	W5PJG7	ENSOARP00000010588.1	CALR	calreticulin	170.28	38	11	11	K.IDNSQVESGSLEDDWDFLPPKK.I K.HKPDFGKFVLSSGK.F R.CKDDEFTHLYTLIVRPDNTYEVK.I A.DPTVYFKEQFLDGDGWTER.W K.GLQTSQDARFYALSAR.F F.LITNDEAYAEEFGNETWGVTK.A K.FVLSSGKFYGDQEK.D R.FEPFSNKGQTLVVQFTVK.H R.QIDNPEYK.G F.AVLGLDLWQVK.S K.EQFLDGDGWTER.W	48059	4.30475	cellular senescence [GO:0090398]; cortical actin cytoskeleton organization [GO:0030866]; negative regulation of cell cycle arrest [GO:0071157]; negative regulation of intracellular steroid hormone receptor signaling pathway [GO:0033144]; negative regulation of neuron differentiation [GO:0045665]; negative regulation of retinoic acid receptor signaling pathway [GO:0048387]; negative regulation of …	cytosol [GO:0005829]; endoplasmic reticulum lumen [GO:0005788]; external side of plasma membrane [GO:0009897]; extracellular space [GO:0005615]; MHC class I peptide loading complex [GO:0042824]; nuclear envelope [GO:0005635]; perinuclear region of cytoplasm [GO:0048471]; polysome [GO:0005844]	androgen receptor binding [GO:0050681]; calcium ion binding [GO:0005509]; carbohydrate binding [GO:0030246]; integrin binding [GO:0005178]; mRNA binding [GO:0003729]; ubiquitin protein ligase binding [GO:0031625]; unfolded protein binding [GO:0051082]		SUBCELLULAR LOCATION: Endoplasmic reticulum {ECO:0000256|SAAS:SAAS00583789}.	E.R. (24)	E.R					SIGNAL 1 17 {ECO:0000256|RuleBase:RU362126}.
171	W5PZM9	ENSOARP00000015915.1	ANXA5	annexin A5	186.77	33	11	9	R.IDEAQVEQDAQALFQAGELK.W K.GAGTDEKVLTEIIASR.T M.AQVLRGTVTDFPGFNER.A R.SIPAYLAETLYYAMKGAGTDDHTLIR.V K.GLGTDEESILTLLTSR.S R.GTVTDFPGFNERADAETLR.K K.VLTEIIASRTPEELR.A R.GTVTDFPGFNER.A K.AMKGLGTDEESILTLLTSR.S	38087	4.87567	negative regulation of coagulation [GO:0050819]; response to organic substance [GO:0010033]	endothelial microparticle [GO:0072563]; external side of plasma membrane [GO:0009897]; intracellular [GO:0005622]	calcium-dependent phospholipid binding [GO:0005544]; calcium ion binding [GO:0005509]			cyto (19.5)	extr
206	W5QBI9	ENSOARP00000020086.1	ANXA3	annexin A3	155.07	34	8	8	R.GIGTDEKTLISILTER.T K.GTGTNEDALIEILTTR.T K.SLGDEISSETSGDFRK.A R.LYQALKGAGTDEFTLNR.I K.SMKGTGTNEDALIEILTTR.T R.SFPQLKLTFDEYR.N R.GTIRDHSGFNPSVDAEAIR.K K.LSGYSLYSAIK.S	35994	5.9621	defense response to bacterium [GO:0042742]; neutrophil degranulation [GO:0043312]; phagocytosis [GO:0006909]; positive regulation of angiogenesis [GO:0045766]; positive regulation of DNA binding transcription factor activity [GO:0051091]; positive regulation of endothelial cell migration [GO:0010595]	cytosol [GO:0005829]; phagocytic vesicle membrane [GO:0030670]; plasma membrane [GO:0005886]; specific granule [GO:0042581]	calcium-dependent phospholipid binding [GO:0005544]; calcium-dependent protein binding [GO:0048306]; calcium ion binding [GO:0005509]; phospholipase inhibitor activity [GO:0004859]			cyto (22.5)	cyto
207	W5PMM5	ENSOARP00000011700.1	ERP44	endoplasmic reticulum protein 44	152.37	18	7	6	R.VANILHDDCAFLAAFGVVSKPER.Y K.TPADCPVIAIDSFR.H K.SDPIQELHDLAEITTPDR.S R.NIIGYFEQKDSENYR.V R.QQKSDPIQELHDLAEITTPDR.S Q.KSDPIQELHDLAEITTPDR.S	46718	5.13544	cell redox homeostasis [GO:0045454]	cell [GO:0005623]				cyto (21.5)	cyto
272	W5QEU6	ENSOARP00000021244.1	ANXA4	annexin A4	144.62	44	11	10	K.GLGTDEDAIINVLAYR.S R.INQTYQLQYGR.S R.VLVSLSAGGRDESNYLDDALVR.Q K.ASSGFNAAEDAQTLRK.A K.GAGTDEGCLIEILASRTPEEIR.R R.SLEDDIRSDTSFMFQR.V K.GAGTDEGCLIEILASR.T R.INQTYQLQYGR.S K.DIEQSIKSETSGSFEDALLAIVK.C K.SMKGLGTDDDTLIR.V	35952	7.01239	epithelial cell differentiation [GO:0030855]; negative regulation of interleukin-8 secretion [GO:2000483]; negative regulation of NF-kappaB transcription factor activity [GO:0032088]; Notch signaling pathway [GO:0007219]; regulation of transcription from RNA polymerase II promoter [GO:0006357]	cell surface [GO:0009986]; nuclear membrane [GO:0031965]; perinuclear region of cytoplasm [GO:0048471]; plasma membrane [GO:0005886]; vesicle membrane [GO:0012506]	calcium-dependent phospholipid binding [GO:0005544]; calcium-dependent protein binding [GO:0048306]; calcium ion binding [GO:0005509]; identical protein binding [GO:0042802]; NF-kappaB binding [GO:0051059]			cyto_nucl (19.5)	cyto_nucl				yes
283	W5NQH6	ENSOARP00000000416.1	S100A9	S100 calcium binding protein A9	93.78	17	4	3	K.QLVQKELPNFLK.K R.LRDPETLIR.K K.ELPNFLKK.Q	14934	5.95502	activation of cysteine-type endopeptidase activity involved in apoptotic process [GO:0006919]; antimicrobial humoral immune response mediated by antimicrobial peptide [GO:0061844]; autophagy [GO:0006914]; innate immune response [GO:0045087]; leukocyte migration involved in inflammatory response [GO:0002523]; modification of morphology or physiology of other organism [GO:0035821]; neutrophil aggre…	cell junction [GO:0030054]; cytosol [GO:0005829]; extracellular matrix [GO:0031012]; extracellular space [GO:0005615]; nucleoplasm [GO:0005654]	arachidonic acid binding [GO:0050544]; calcium ion binding [GO:0005509]; microtubule binding [GO:0008017]; RAGE receptor binding [GO:0050786]; Toll-like receptor 4 binding [GO:0035662]; zinc ion binding [GO:0008270]			cyto (14.5)	cyto
307	W5QIV2	ENSOARP00000022654.1		EF hand S100 domain	110.75	3	5	2	K.KLLQEEFGNALEESNNSETIDK.I D.VRPDLGNDER.S	141931	6.00702			calcium ion binding [GO:0005509]; zinc ion binding [GO:0008270]			mito (11.5)	mito
310	W5NRA2	ENSOARP00000000692.1	S100A2	S100 calcium binding protein A2	81.47	28	3	3		11022	4.80975	endothelial cell migration [GO:0043542]		calcium ion binding [GO:0005509]; identical protein binding [GO:0042802]; transition metal ion binding [GO:0046914]			cyto (22)	cyto
349	W5PEC3	ENSOARP00000008787.1	ANXA6	annexin A6	115.56	12	8	5	K.GLGTDEDTIIDIIAHR.S K.GFGSDKEAILELIISR.S R.LVFDEYLK.T D.AISGIGTDEKCLIEILASR.T K.SELSGDLARLILGLMMPPAHYDAK.Q	84206	5.92914	apoptotic signaling pathway [GO:0097190]; calcium ion transport [GO:0006816]; mitochondrial calcium ion homeostasis [GO:0051560]; protein homooligomerization [GO:0051260]; regulation of muscle contraction [GO:0006937]	late endosome membrane [GO:0031902]; lysosomal membrane [GO:0005765]; mitochondrion [GO:0005739]; perinuclear region of cytoplasm [GO:0048471]	calcium-dependent phospholipid binding [GO:0005544]; calcium-dependent protein binding [GO:0048306]; calcium ion binding [GO:0005509]; cholesterol binding [GO:0015485]; GTP binding [GO:0005525]; ligand-gated ion channel activity [GO:0015276]; protein homodimerization activity [GO:0042803]			cyto (16)	cyto				yes
352	W5PJM5	ENSOARP00000010646.1	ANXA11	annexin A11	77.12	10	5	4	K.TLEEAIRSDTSGHFQR.L K.EAIKGAGTDEACLIEILASR.S R.GTITDASGFDPLRDAEVLR.K E.AIKGAGTDEACLIEILASR.S	61697	6.73834		cytoplasm [GO:0005737]	calcium-dependent phospholipid binding [GO:0005544]; calcium ion binding [GO:0005509]; phosphatidylethanolamine binding [GO:0008429]			cyto (16)	cyto
354	W5PET6	ENSOARP00000008951.1	TACSTD2	tumor-associated calcium signal transducer 2	127.76	15	6	2	R.ALVRPSEHALLDNDGLYDPDCDQQGRFK.A R.DVKGESLFLGPR.D	34457	8.94904		integral component of membrane [GO:0016021]				extr (28)	extr_mem			TRANSMEM 269 294 Helical. {ECO:0000256|SAM:Phobius}.		SIGNAL 1 26 {ECO:0000256|SAM:SignalP}.
418	W5PC69	ENSOARP00000008030.1		annexin	49.37	22	3	3		12994	6.58929	negative regulation of coagulation [GO:0050819]		calcium-dependent phospholipid binding [GO:0005544]; calcium ion binding [GO:0005509]			cyto (22)	cyto
450	W5NQK9	ENSOARP00000000449.1	S100A8	S100 calcium binding protein A8	80.23	32	4	3	L.IDVYHNYSLLK.G R.LLETECPKFLK.K K.DADTWFKEL.D	11310	5.30914	activation of cysteine-type endopeptidase activity involved in apoptotic process [GO:0006919]; astrocyte development [GO:0014002]; autophagy [GO:0006914]; innate immune response [GO:0045087]; leukocyte migration involved in inflammatory response [GO:0002523]; neutrophil aggregation [GO:0070488]; neutrophil chemotaxis [GO:0030593]; peptidyl-cysteine S-nitrosylation [GO:0018119]; positive regulatio…	cytosol [GO:0005829]; extracellular space [GO:0005615]; intermediate filament cytoskeleton [GO:0045111]	arachidonic acid binding [GO:0050544]; calcium ion binding [GO:0005509]; microtubule binding [GO:0008017]; RAGE receptor binding [GO:0050786]; Toll-like receptor 4 binding [GO:0035662]; zinc ion binding [GO:0008270]			cyto (18)	cyto_extr
544	W5QIV1	ENSOARP00000022653.1	S100A11	S100 calcium binding protein 11	111.58	37	3	3	K.LSKAEFLIFMTELGAFTK.N R.CIESLIAVFQK.H K.VSSPTETERCIESLIAVFQK.H	11678	7.97321	regulation of cell proliferation [GO:0042127]	cell-cell adherens junction [GO:0005913]; cytoplasm [GO:0005737]; extracellular region [GO:0005576]; nucleus [GO:0005634]; ruffle [GO:0001726]	cadherin binding involved in cell-cell adhesion [GO:0098641]; calcium-dependent protein binding [GO:0048306]; calcium ion binding [GO:0005509]; protein homodimerization activity [GO:0042803]; S100 protein binding [GO:0044548]			cyto (23.5)	cyto_nucl
560	W5PCH3	ENSOARP00000008135.1	SCIN	scinderin	46.33	5	3	3	F.NHVLTNDLTAQR.L R.DELTTSAFLTVQLDRS.L K.KEGQAPAPPTR.L	80517	5.39374	actin filament capping [GO:0051693]; actin filament severing [GO:0051014]; negative regulation of cell proliferation [GO:0008285]; positive regulation of actin nucleation [GO:0051127]; positive regulation of apoptotic process [GO:0043065]; positive regulation of megakaryocyte differentiation [GO:0045654]; sequestering of actin monomers [GO:0042989]	brush border [GO:0005903]; plasma membrane [GO:0005886]	actin filament binding [GO:0051015]; calcium ion binding [GO:0005509]			cyto (15.5)	cyto
913	W5NV97	ENSOARP00000002093.1		calcium ion binding, ef hand domain	97.21	21	3	3	R.ALSSEGKPYVTKEELYQNLTR.E R.ELPTAFDYVEFTR.S R.ETENVKSSEEIESAFR.A	27618	4.86554			calcium ion binding [GO:0005509]			nucl (15.5)	nucl
Steroids and cytokines
209	W5PWC5	ENSOARP00000014758.1	EGFR	epidermal growth factor receptor	153.07	10	9	9	R.ELPLRNLQEILQGAVR.F R.SLKEISDGDVIISGNR.N R.TAPLDPKELDILK.T K.IICAQQCSGR.C K.ATGHICHPLCSSEGCWGPGPK.Y R.ACSSDSQEVEEDGVRK.C R.NLQEILQGAVR.F K.IPLENLQIIR.G R.SCWGAGEENCQKLTK.I	127906	6.65814	cell-cell adhesion [GO:0098609]; cell morphogenesis [GO:0000902]; cell proliferation [GO:0008283]; cellular response to amino acid stimulus [GO:0071230]; cellular response to cadmium ion [GO:0071276]; cellular response to estradiol stimulus [GO:0071392]; cellular response to growth factor stimulus [GO:0071363]; cellular response to reactive oxygen species [GO:0034614]; cerebral cortex cell migrat…	basolateral plasma membrane [GO:0016323]; cell surface [GO:0009986]; early endosome membrane [GO:0031901]; endocytic vesicle [GO:0030139]; integral component of membrane [GO:0016021]; membrane raft [GO:0045121]; multivesicular body, internal vesicle lumen [GO:0097489]; nucleus [GO:0005634]; perinuclear region of cytoplasm [GO:0048471]; protein complex [GO:0043234]; receptor complex [GO:0043235]	actin filament binding [GO:0051015]; ATP binding [GO:0005524]; cadherin binding [GO:0045296]; chromatin binding [GO:0003682]; epidermal growth factor-activated receptor activity [GO:0005006]; epidermal growth factor binding [GO:0048408]; identical protein binding [GO:0042802]; nitric-oxide synthase regulator activity [GO:0030235]; protein heterodimerization activity [GO:0046982]; protein phosphat…			cyto (13.5)	plas			TRANSMEM 593 615 Helical. {ECO:0000256|SAM:Phobius}.
286	W5NS44	ENSOARP00000000984.1	HSD17B12	hydroxysteroid 17-beta dehydrogenase	120.1	18	4	4	K.TVAVDFTLEDIYDKIK.T K.GIFVQSVLPYFVATK.L R.LGEWAVVTGSTDGIGKSYAEELAK.R	34765	9.49115	extracellular matrix organization [GO:0030198]; positive regulation of cell-substrate adhesion [GO:0010811]	integral component of membrane [GO:0016021]; proteinaceous extracellular matrix [GO:0005578]	collagen binding [GO:0005518]; fibronectin binding [GO:0001968]; heparin binding [GO:0008201]; oxidoreductase activity [GO:0016491]			extr (12.5)	extr_mem			TRANSMEM 12 34 Helical. {ECO:0000256|SAM:Phobius}.; TRANSMEM 183 204 Helical. {ECO:0000256|SAM:Phobius}.; TRANSMEM 272 291 Helical. {ECO:0000256|SAM:Phobius}.
10	W5P446	ENSOARP00000005198.1	HSD17B13	hydroxysteroid 17-beta dehydrogenase	236.93	59	21	21	R.LVLWDINKHGVEETAAECR.K K.TSCLCPVFVNTGFTKNPSTR.I R.ALTSELEALGKTGIK.T K.TGIKTSCLCPVFVNTGFTK.N K.SVAGEIVLITGAGHGIGRQTAYEFAQR.K R.IWPVLETEEVVR.S K.TSCLCPVFVNTGFTK.N R.ALTSELEALGK.T K.TFEVNILGHFWITK.A R.SLIDGILTNKK.M R.ALTSELEALGK.T R.KSVAGEIVLITGAGHGIGR.Q R.QTAYEFAQR.K K.NPSTRIWPVLETEEVVR.S R.SLIDGILTNK.K K.EVGDVTIVVNNAGAIYPADLLSTKDEEITK.T R.LVLWDINK.H K.TSCLCPVFVNTGFTK.N V.TVASVCGHGVIPYLIPYCSSK.F K…	33484	9.05023	positive regulation of lipid biosynthetic process [GO:0046889]	lipid droplet [GO:0005811]				E.R. (18)	E.R
410	W5NRH5	ENSOARP00000000765.1	HSD17B4	hydroxysteroid 17-beta dehydrogenase	140.67	14	7	5	K.VAVAIPDRPPDAVLTDTTSLNQAALYR.L R.HVLQQFADNDVSRFK.A K.LGLLGLSNCLAVEGKK.N K.TPSEGAGLQSTLVFEEIGRR.L K.ILHGEQYLELYKPMPR.T	79778	8.56012	androgen metabolic process [GO:0008209]; estrogen metabolic process [GO:0008210]; fatty acid beta-oxidation [GO:0006635]; medium-chain fatty-acyl-CoA metabolic process [GO:0036112]; Sertoli cell development [GO:0060009]; very long-chain fatty acid metabolic process [GO:0000038]; very long-chain fatty-acyl-CoA metabolic process [GO:0036111]	mitochondrion [GO:0005739]; peroxisome [GO:0005777]	17-beta-hydroxysteroid dehydrogenase (NAD+) activity [GO:0044594]; 3-hydroxyacyl-CoA dehydrogenase activity [GO:0003857]; long-chain-enoyl-CoA hydratase activity [GO:0016508]; protein homodimerization activity [GO:0042803]; receptor binding [GO:0005102]			mito (19)	mito
42	W5PNP1	ENSOARP00000012067.1	MFGE8	milk fat globule-EGF factor 8 protein	219.51	45	21	21	K.INLFDSPLEVQYVR.L R.VAYSDDGVTWTEYKDPETSK.S R.VTGIITQGARDFGHIQYVAAYR.V R.DFGHIQYVAAYR.V K.HNTIPDKQITASSYYK.T R.GCTLRFELLGCELDGCTEPLGLK.H K.NIFEVPFQAR.F R.QFQFIQVAGQLGDKIFVGNR.N R.KMWVTGVVTQGASR.A L.FDSPLEVQYVR.L S.LRGDVFTHYTCK.C R.QFQFIQVAGQLGDK.I R.VTGIITQGAR.D K.VAYSNDGRQFQFIQVAGQLGDK.I K.TPWIQVNLLR.K R.ITLRVELLGC K.NIFEVPFQAR.F K.INLFDSPLEVQ.Y A.FSWFPYYAR.L K.INLFDSPLEVQYVR.L R.NNSGLKINLFDSPLE…	48360	7.09113	apoptotic cell clearance [GO:0043277]; phagocytosis, engulfment [GO:0006911]; phagocytosis, recognition [GO:0006910]; positive regulation of phagocytosis [GO:0050766]	external side of plasma membrane [GO:0009897]; extracellular matrix [GO:0031012]; extracellular space [GO:0005615]; extrinsic component of plasma membrane [GO:0019897]	integrin binding [GO:0005178]; phosphatidylethanolamine binding [GO:0008429]; phosphatidylserine binding [GO:0001786]			extr (29)	extr					SIGNAL 1 22 {ECO:0000256|SAM:SignalP}.		yes
276	W5Q0F3	ENSOARP00000016189.1	TGFBI	transforming growth factor beta induced protein	163.72	28	11	11	R.EGVYTVFAPTNEAFQALPR.G R.AAVAASGLNTLLEGDGQYTLLAPTNEAFEKIPAETLNR.I R.LTLLAPMNSVFKDGTPPINAQTK.N K.YHVGDEILVSGGIGALVR.L K.YLYHGQTLDTLGGK.K R.ILGDPEALRDLLNNHILK.S K.NLLLNHMIKDQLASK.Y R.LTLLAPMNSVFK.D S.LVSNVNIELLNALR.Y K.YLYHGQTLDTLGGKK.L K.STVISYECCPGYEKVPGEK.G	70364	6.28082	angiogenesis [GO:0001525]; cell adhesion [GO:0007155]; cell proliferation [GO:0008283]; extracellular matrix organization [GO:0030198]	extracellular space [GO:0005615]; proteinaceous extracellular matrix [GO:0005578]; trans-Golgi network [GO:0005802]	collagen binding [GO:0005518]; extracellular matrix binding [GO:0050840]; integrin binding [GO:0005178]			mito (28.5)	extr_golgi
423	W5Q7P4	ENSOARP00000018736.1	PIP	prolactin induced protein	110.58	37	5	5	R.ELNICPDDWAVIPIKANR.F K.CYLLSNIPIEGNFNYK.F R.ELNICPDDWAVIPIK.A R.VTAVVDVIREL.N K.FTSCLCNNAPK.R	16371	5.2973	detection of chemical stimulus involved in sensory perception of bitter taste [GO:0001580]; negative regulation of T cell apoptotic process [GO:0070233]; positive regulation of gene expression [GO:0010628]	extracellular space [GO:0005615]; nucleus [GO:0005634]	aspartic-type endopeptidase activity [GO:0004190]; IgG binding [GO:0019864]; protein dimerization activity [GO:0046983]			extr (30)	extr					SIGNAL 1 28 {ECO:0000256|SAM:SignalP}.
586	S4TZR5	ENSOARP00000007807.1	RACK1	Receptor of activated protein C kinase 1	100.45	30	6	4	R.FSPNSSNPIIVSCGWDKLVK.V K.TNHIGHTGYLNTVTVSPDGSLCASGGK.D K.DVLSVAFSSDNR.Q K.YTVQDESHSEWVSCVR.F	35077	7.6015	cellular response to glucose stimulus [GO:0071333]; cellular response to growth factor stimulus [GO:0071363]; negative regulation of cell growth [GO:0030308]; negative regulation of gene expression [GO:0010629]; negative regulation of hydrogen peroxide-induced neuron death [GO:1903208]; negative regulation of peptidyl-serine phosphorylation [GO:0033137]; negative regulation of phagocytosis [GO:00…	cytosol [GO:0005829]; IRE1-RACK1-PP2A complex [GO:1990630]; midbody [GO:0030496]; mitochondrion [GO:0005739]; nucleoplasm [GO:0005654]; perinuclear region of cytoplasm [GO:0048471]; phagocytic cup [GO:0001891]	cadherin binding [GO:0045296]; cyclin binding [GO:0030332]; cysteine-type endopeptidase activator activity involved in apoptotic process [GO:0008656]; protein homodimerization activity [GO:0042803]; protein kinase C binding [GO:0005080]; protein phosphatase binding [GO:0019903]; protein tyrosine kinase inhibitor activity [GO:0030292]; receptor tyrosine kinase binding [GO:0030971]; ribosome bindin…			cyto_nucl (14)	cyto_nucl				yes
328	W5Q0U6	ENSOARP00000016332.1		progesterone receptor membrane component 2, cytochrome b5 family	114.48	25	5	5	K.FYGPAGPYGIFAGR.D R.ILLAVNGKVFDVTK.G K.GSKFYGPAGPYGIFAGR.D R.DFSLEQLR.Q K.FYGPAGPYGIF.A	17714	5.37128		nuclear envelope [GO:0005635]				nucl (15)	nucl
24	W5PUT6	ENSOARP00000014218.1	CLTC	clathrin heavy chain	261.78	20	31	29	R.LASTLVHLGEYQAAVDGAR.K R.ALEHFTDLYDIKR.A R.KFDVNTSAVQVLIEHIGNLDR.A K.LLYNNVSNFGR.L R.LAELEEFINGPNNAHIQQVGDR.C R.GQFSTDELVAEVEKR.N K.SVDPTLALSVYLR.A K.ARESYVETELIFALAK.T K.LHIIEVGTPPTGNQPFPK.K K.TNRLAELEEFINGPNNAHIQQVGDR.C R.GQAGGKLHIIEVGTPPTGNQPFPK.K R.KFNALFAQGNYSEAAK.V R.NLQNLLILTAIKADR.T R.FLRENPYYDSR.V K.LLLPWLEAR.I K.VANVELYYR.A R.CNEPAVWSQLAK.A K.LLYNNVSNFGR.L R.NLQNLLILTAIK.A R.NNLAGAEELF…	191885	5.46356	clathrin coat assembly [GO:0048268]; intracellular protein transport [GO:0006886]; vesicle-mediated transport [GO:0016192]	clathrin coat of coated pit [GO:0030132]; clathrin coat of trans-Golgi network vesicle [GO:0030130]; clathrin complex [GO:0071439]; endosome [GO:0005768]; lysosome [GO:0005764]; mitotic spindle [GO:0072686]	clathrin light chain binding [GO:0032051]; structural molecule activity [GO:0005198]		SUBCELLULAR LOCATION: Cytoplasmic vesicle membrane {ECO:0000256|PIRNR:PIRNR002290}; Peripheral membrane protein {ECO:0000256|PIRNR:PIRNR002290}; Cytoplasmic side {ECO:0000256|PIRNR:PIRNR002290}. Membrane, coated pit {ECO:0000256|PIRNR:PIRNR002290}; Peripheral membrane protein {ECO:0000256|PIRNR:PIRNR002290}; Cytoplasmic side {ECO:0000256|PIRNR:PIRNR002290}.	cyto (18.5)	cyto
Oxidation, detoxification and chaperones
14	W5PTR5	ENSOARP00000013846.1	HSPA5	heat shock protein family A (Hsp70) m...	290.42	49	40	37	K.VTHAVVTVPAYFNDAQR.Q K.NQLTSNPENTVFDAKR.L R.IINEPTAAAIAYGLDKR.E K.ITITNDQNRLTPEEIER.M K.KSQIFSTASDNQPTVTIK.V K.KVTHAVVTVPAYFNDAQR.Q R.LIGDAAKNQLTSNPENTVFDAK.R R.ALSSQHQARIEIESFYEGEDFSETLTR.A K.VYEGERPLTKDNHLLGTFDLTGIPPAPR.G R.IINEPTAAAIAYGLDKR.E R.IEIESFYEGEDFSETLTR.A K.DNHLLGTFDLTGIPPAPR.G R.TWNDPSVQQDIKFLPFK.V K.KTKPYIQVDVGGGQTK.T R.ITPSYVAFTPEGER.L R.TWNDPSVQQDIK.F R.ITPSYVAFTPEGERLIGDAAK.N R…	72555	5.09613	activation of signaling protein activity involved in unfolded protein response [GO:0006987]; cellular response to glucose starvation [GO:0042149]; cellular response to interleukin-4 [GO:0071353]; cerebellar Purkinje cell layer development [GO:0021680]; cerebellum structural organization [GO:0021589]; ER overload response [GO:0006983]; maintenance of protein localization in endoplasmic reticulum […	cell surface [GO:0009986]; COP9 signalosome [GO:0008180]; endoplasmic reticulum chaperone complex [GO:0034663]; endoplasmic reticulum-Golgi intermediate compartment [GO:0005793]; endoplasmic reticulum lumen [GO:0005788]; extracellular matrix [GO:0031012]; integral component of endoplasmic reticulum membrane [GO:0030176]; midbody [GO:0030496]; myelin sheath [GO:0043209]; plasma membrane [GO:000588…	ATPase activity [GO:0016887]; ATP binding [GO:0005524]; cadherin binding [GO:0045296]; misfolded protein binding [GO:0051787]; protein domain specific binding [GO:0019904]; ribosome binding [GO:0043022]; ubiquitin protein ligase binding [GO:0031625]			E.R. (21)	E.R					SIGNAL 1 20 {ECO:0000256|SAM:SignalP}.
22	W5Q4W8	ENSOARP00000017758.1	HSPA9	heat shock protein family A (Hsp70) ...	225.12	34	19	17	K.LLGQFTLIGIPPAPR.G K.VQQTVQDLFGRAPSK.A R.QAVTNPNNTFYATKR.L K.STNGDTFLGGEDFDQALLR.H R.AQFEGIVTDLIRR.T R.ETGVDLTKDNMALQR.V R.TTPSVVAFTADGER.L R.AQFEGIVTDLIRR.T R.QATKDAGQISGLNVLR.V K.DAGQISGLNVLR.V K.AMQDAEVSKSDIGEVILVGGMTR.M R.QAVTNPNNTFYATK.R K.SQVFSTAADGQTQVEIK.V R.VINEPTAAALAYGLDK.S K.VLENAEGAR.T R.AQFEGIVTDLIR.R R.GVPQIEVTFDIDANGIVHVSAK.D	73708	5.96759	erythrocyte differentiation [GO:0030218]; iron-sulfur cluster assembly [GO:0016226]; negative regulation of erythrocyte differentiation [GO:0045647]; negative regulation of hematopoietic stem cell differentiation [GO:1902037]; protein export from nucleus [GO:0006611]; protein folding [GO:0006457]	extracellular matrix [GO:0031012]; mitochondrial nucleoid [GO:0042645]; myelin sheath [GO:0043209]	ATP binding [GO:0005524]; ubiquitin protein ligase binding [GO:0031625]; unfolded protein binding [GO:0051082]			mito (27)	extr_mito						1
28	W5NPN4	ENSOARP00000000124.1	HSPA8	heat shock protein family A (Hsp70)...	230.6	36	25	13	K.NQVAMNPTNTVFDAKR.L K.LDKSQIHDIVLVGGSTR.I R.QATKDAGTIAGLNVLR.I K.TVTNAVVTVPAYFNDSQR.Q K.DAGTIAGLNVLR.I K.SINPDEAVAYGAAVQAAILSGDKSENVQD.L K.NSLESYAFNMK.A K.SINPDEAVAYGAAVQAAILSGDKS.E K.DAGTIAGLNVLR.I K.VQVEYKGETK.S K.SFYPEEVSSMVLTK.M R.FEELNADLFRGTLDPVEK.A K.SQIHDIVLVGGSTR.I	71432	5.56	ATP metabolic process [GO:0046034]; chaperone cofactor-dependent protein refolding [GO:0051085]; clathrin coat disassembly [GO:0072318]; late endosomal microautophagy [GO:0061738]; negative regulation of supramolecular fiber organization [GO:1902904]; negative regulation of transcription, DNA-templated [GO:0045892]; positive regulation by host of viral genome replication [GO:0044829]; positive re…	cytosol [GO:0005829]; extracellular exosome [GO:0070062]; extracellular matrix [GO:0031012]; intracellular ribonucleoprotein complex [GO:0030529]; late endosome [GO:0005770]; myelin sheath [GO:0043209]; nucleus [GO:0005634]; Prp19 complex [GO:0000974]; ubiquitin ligase complex [GO:0000151]	ATPase activity, coupled [GO:0042623]; ATP binding [GO:0005524]; C3HC4-type RING finger domain binding [GO:0055131]; cadherin binding [GO:0045296]; G-protein coupled receptor binding [GO:0001664]; heat shock protein binding [GO:0031072]; phosphatidylserine binding [GO:0001786]; ubiquitin protein ligase binding [GO:0031625]; unfolded protein binding [GO:0051082]			cyto (15.5)	cyto				yes
31	W5PQA8	ENSOARP00000012635.1	PRDX6	peroxiredoxin-6	238.58	83	24	23	R.IRFHDYLGDSWGILFSHPR.D M.PGGLLLGDEAPNFEANTTIGR.I R.DLAIQLGMLDPAEKDEK.G K.MIALSIDSVEDHLAWSK.D K.LKLSILYPATTGR.N M.PGGLLLGDEAPNFEANTTIGRIR.F R.DFTPVCTTELGR.A K.DINAYNGEEPTEKLPFPIIDDK.N K.LPFPIIDDK.N R.VVFIFGPDKK.L M.IALSIDSVEDHLAWSK.D R.VIISLQLTAEK.R R.DLAIQLGMLDPAEK.D K.LSILYPATTGRNFDEILR.V K.GVFTKELPSGK.K L.LLGDEAPNFEANTTIGR.I K.LPFPIIDDKNR.D K.LSILYPATTGR.N K.DINAYNGEEPTEK.L M.PGGLLLGDEAPNFEANT…	25280	6.01788	cell redox homeostasis [GO:0045454]; glycerophospholipid catabolic process [GO:0046475]; positive regulation of mRNA splicing, via spliceosome [GO:0048026]; response to oxidative stress [GO:0006979]	nucleus [GO:0005634]; perinuclear region of cytoplasm [GO:0048471]	cadherin binding [GO:0045296]; calcium-independent phospholipase A2 activity [GO:0047499]; glutathione peroxidase activity [GO:0004602]; peroxiredoxin activity [GO:0051920]; protein homodimerization activity [GO:0042803]; ubiquitin protein ligase binding [GO:0031625]			cyto (18)	cyto
35	W5QCW9	ENSOARP00000020567.1	TST	thiosulfate sulfurtransferase	237.75	51	21	20	R.YLGTQSEPDAVGLDSGHIR.G R.HVPGASFFDIEQCR.D K.KVDLAKPLIATCR.K K.EGHPVTSEPSRPEPAIFKATLNR.S R.SLLKTYEQVLENLESK.R R.HVPGASFFDIEQCRDK.A K.TYEQVLENLESKR.F K.EGHPVTSEPSRPEPAIFK.A K.LGPGLRVLDASWYSPGTR.E R.VLDASWYSPGTR.E R.YLGTQSEPDAVGLDSGHIR.G R.ALVSTKWLAESVR.A F.LTEDGFEKSPEELR.A R.TVSVLNGGFRNWLK.E R.NWLKEGHPVTSEPSRPEPAIFK.A R.AQGRYLGTQSEPDAVGLDSGHIR.G R.TVSVLNGGFRNWLK.E Q.GRYLGTQSEPDAVGLDSGHIR.G R.TVSVL…	33306	7.05768	epithelial cell differentiation [GO:0030855]; rRNA import into mitochondrion [GO:0035928]	mitochondrial inner membrane [GO:0005743]	5S rRNA binding [GO:0008097]; thiosulfate sulfurtransferase activity [GO:0004792]			mito (27)	mito_mem				yes
41		ENSOARP00000018262.1	HSP10	chaperone	146.66	52	8	8		10932
41	J9UXY3	ENSOARP00000018340.1	HSP10	chaperone	146.66	52	8	8		10932	8.89069	protein folding [GO:0006457]	cytoplasm [GO:0005737]	ATP binding [GO:0005524]			mito (16)	cyto
60	W5NYL0	ENSOARP00000003258.1	MAOA	monoamine oxidase A	211.71	34	17	14	K.LLAEHEVNVLVLEARER.V K.QLGLETYKVNVNER.L R.TYTVRNEHVDYVDVGGAYVGPTQNR.I R.NEHVDYVDVGGAYVGPTQNR.I K.IHFRPELPSERNQLIQR.L K.EIPADAPWEAPHAAEWDK.M R.NLPSVPGLLK.I R.IFSITNGGQER.K W.IQEPEAEDVPAVEITPSFWER.N P.IAYLDYNNLWR.T Y.LDYNNLWR.T Q.YVISAIPPTLTSK.I R.IFSITNGGQER.K R.AAREVLNALGK.L	59804	7.54449	dopamine catabolic process [GO:0042420]	mitochondrion [GO:0005739]	primary amine oxidase activity [GO:0008131]			cyto (13)	mito
61	W5PFR7	ENSOARP00000009282.1	ETHE1	persulfide dioxygenase	184.96	61	16	15	R.LSGAQADWHIEDGDSIQFGR.F R.ASPGHTPGCVTFVLNDHSMAFTGDALLIR.G R.EAVLIDPVLETAQR.D K.SCTYTYLLGDRESR.E R.DAQLVKELGLR.L R.SLLPGCQSVISR.L R.EAVLIDPVLETAQRDAQLVK.E K.IFTLPGNCLIYPAHDYHGLTVSTVEEER.T G.LTVSTVEEERTLNPR.L R.LTLSCEEFVK.V E.AVLIDPVLETAQR.D K.IFTLPGNCLIYPAHDYHG.L A.VLIDPVLETAQR.D A.FTGDALLIR.G R.QMFEPKSCTYTYLLGDR.E	27622	7.59991	glutathione metabolic process [GO:0006749]; hydrogen sulfide metabolic process [GO:0070813]	mitochondrion [GO:0005739]; nucleoplasm [GO:0005654]	iron ion binding [GO:0005506]; sulfur dioxygenase activity [GO:0050313]			mito (11.5)	mito_nucl						1
62		ENSOARP00000009446.1	HSPA1A	heat shock protein 70 family	181.24	23	15	4	K.NQVALNPQNTVFDAKR.L K.LLQDFFNGRDLNK.S K.MKEIAEAYLGHPVTNAVITVPAYFNDSQR.Q R.VSAKNALESYAFN.M	70401
62	W5PG95	ENSOARP00000009461.1	HSPA1A	heat shock 70 kDa protein 1A/1B [...	181.24	23	15	5	K.NQVALNPQNTVFDAKR.L K.LLQDFFNGRDLNK.S K.EIAEAYLGHPVTNAVITVPAYFNDSQR.Q K.MKEIAEAYLGHPVTNAVITVPAYFNDSQR.Q R.VSAKNALESYAFN.M	70401	5.67755			ATP binding [GO:0005524]			cyto (19)	cyto
74	W5NZA9	ENSOARP00000003507.1	MAOB	monoamine oxidase B	177.24	41	14	13	R.IYFAGTETATHWSGYMEGAVEAGER.A R.EIPSDAPWKAPLAEQWDR.M R.NQLITRVPLGSVIK.S K.YVISAVPPVLGMK.I R.VKLERPVIHIDQTGENVLVETLNHELYEAK.Y S.VWNPIAYLDHNNLWR.T R.HLPSVPGLLK.L E.PESVDVPAKPITTTFLQR.H R.IFSTSNGGQER.K K.IHFNPPLPMMR.N P.IAYLDHNNLWR.T I.VYYKEPFWR.N R.NQLITRVPLGSVIK.S	50981	6.96588		integral component of membrane [GO:0016021]; mitochondrial inner membrane [GO:0005743]	oxidoreductase activity [GO:0016491]			cyto (22.5)	mito_mem			TRANSMEM 422 442 Helical. {ECO:0000256|RuleBase:RU362067}.
76	W5PPE2	ENSOARP00000012318.1	MGST3	microsomal glutathione S-transferase 3	151.39	33	6	6	K.YKVEYPTMYSTDPENGHIFNCIQR.A R.IASGLGLAWIVGR.V R.VLYAYGYYTGEPR.K Y.STDPENGHIFNCIQR.A T.MYSTDPENGHIFNCIQR.A TV.EYPTMYSTDPENGHIFNCIQR.A	16856	9.59308	leukotriene biosynthetic process [GO:0019370]; lipid metabolic process [GO:0006629]	integral component of membrane [GO:0016021]; intracellular membrane-bounded organelle [GO:0043231]	glutathione peroxidase activity [GO:0004602]; leukotriene-C4 synthase activity [GO:0004464]			plas (29)	plas			TRANSMEM 7 27 Helical. {ECO:0000256|SAM:Phobius}.; TRANSMEM 85 105 Helical. {ECO:0000256|SAM:Phobius}.; TRANSMEM 117 137 Helical. {ECO:0000256|SAM:Phobius}.
84	W5PGB2	ENSOARP00000009478.1	HSPA1L	heat shock protein family A (Hsp70)...	165.66	16	10	2	R.IINEPTAAAIAYGLDKAGQGER.H A.EAFLGYTVTNAVITVPAYFNDSQR.Q	70363	5.89276	binding of sperm to zona pellucida [GO:0007339]; positive regulation of protein targeting to mitochondrion [GO:1903955]; protein refolding [GO:0042026]	cell body [GO:0044297]; COP9 signalosome [GO:0008180]; cytosol [GO:0005829]; zona pellucida receptor complex [GO:0002199]	ATP binding [GO:0005524]; heat shock protein binding [GO:0031072]; ubiquitin protein ligase binding [GO:0031625]; unfolded protein binding [GO:0051082]			cyto (13.5)	cyto
100	W5NUN0	ENSOARP00000001874.1	PRDX3	peroxiredoxin 3	165.7	40	8	8	R.GLFIIDPNGVIKHLSVNDLPVGR.S R.DYGVLLEGPGLALR.G K.QIARDYGVLLEGPGLALR.G K.AFQFVETHGEVCPANWTPESPT.I R.SVEETLRLVK.A K.ANEFHDVNCEVVAVSVDSHFSHLAWINTPR.K K.HLSVNDLPVGR.S R.GLFIIDPNGVIKHLSVNDLPVGR.S	28241	7.74677	cell redox homeostasis [GO:0045454]; cellular response to reactive oxygen species [GO:0034614]; hydrogen peroxide catabolic process [GO:0042744]; maternal placenta development [GO:0001893]; mitochondrion organization [GO:0007005]; myeloid cell differentiation [GO:0030099]; negative regulation of kinase activity [GO:0033673]; peptidyl-cysteine oxidation [GO:0018171]; positive regulation of cell pr…	early endosome [GO:0005769]; IkappaB kinase complex [GO:0008385]; mitochondrion [GO:0005739]; myelin sheath [GO:0043209]; protein complex [GO:0043234]	cysteine-type endopeptidase inhibitor activity involved in apoptotic process [GO:0043027]; identical protein binding [GO:0042802]; protein C-terminus binding [GO:0008022]; protein kinase binding [GO:0019901]; thioredoxin peroxidase activity [GO:0008379]			mito (26.5)	mito				yes		1
105	W5PUH7	ENSOARP00000014109.1	GSTP1	glutathione S-transferase pi 1	184.12	57	10	5	R.IHQVLAPSCLDSFPLLSAYVAR.L K.YVSLIYTNYEAGKEDYVK.A K.ALPQHLKPFETLLSQNK.G R.TLGLYGKDQR.E R.EAALVDMVNDGVEDLRCK.Y	22566	7.81024	metabolic process [GO:0008152]		glutathione transferase activity [GO:0004364]			cyto (20)	cyto
137	C8BKC5	ENSOARP00000011580.1	PRDX2	peroxiredoxin 2	153.7	42	8	7	K.AHLGKPAPEFQATAVVDGAFKEVK.L K.LSSDYGVLKEDEGVAYR.G R.KEGGLGPLNIPLLADVTR.K R.GLFVIDGKGVLR.Q K.EGGLGPLNIPLLADVTRK.L R.QVTVNDLPVGR.S K.PAPEFQATAVVDGAFKEVK.L	21845	5.23383	cell redox homeostasis [GO:0045454]; regulation of apoptotic process [GO:0042981]; removal of superoxide radicals [GO:0019430]	cell [GO:0005623]	thioredoxin peroxidase activity [GO:0008379]			cyto (26)	cyto
140	W5Q4E1	ENSOARP00000017581.1	HSP90B1	heat shock protein 90 beta family...	152.16	12	8	7	K.GVVDSDDLPLNVSR.E K.YLNFVKGVVDSDDLPLNVSR.E R.FQSSHHPSDMTSLDQYVER.M K.SILFVPTSAPR.G K.EVEEDEYKAFYK.S Y.LTEPVDEYCIQALPEFDGKR.F R.MLRLSLNIDPDAK.V	92679	4.77252	actin rod assembly [GO:0031247]; cellular response to ATP [GO:0071318]; negative regulation of apoptotic process [GO:0043066]; protein folding [GO:0006457]; regulation of phosphoprotein phosphatase activity [GO:0043666]; response to hypoxia [GO:0001666]; retrograde protein transport, ER to cytosol [GO:0030970]; ubiquitin-dependent ERAD pathway [GO:0030433]	cytosol [GO:0005829]; endoplasmic reticulum lumen [GO:0005788]; endoplasmic reticulum membrane [GO:0005789]; extracellular matrix [GO:0031012]; midbody [GO:0030496]; perinuclear region of cytoplasm [GO:0048471]; protein complex [GO:0043234]	ATP binding [GO:0005524]; low-density lipoprotein particle receptor binding [GO:0050750]; protein phosphatase binding [GO:0019903]; RNA binding [GO:0003723]; unfolded protein binding [GO:0051082]			E.R. (24.5)	cyto_E.R					SIGNAL 1 21 {ECO:0000256|SAM:SignalP}.
143	W5NUE3	ENSOARP00000001787.1	PRDX1	peroxiredoxin 1	96.25	17	4	2		27130	9.09576	cell proliferation [GO:0008283]; cell redox homeostasis [GO:0045454]; erythrocyte homeostasis [GO:0034101]; hydrogen peroxide catabolic process [GO:0042744]; natural killer cell activation [GO:0030101]; natural killer cell mediated cytotoxicity [GO:0042267]; regulation of NF-kappaB import into nucleus [GO:0042345]; regulation of stress-activated MAPK cascade [GO:0032872]; removal of superoxide ra…	extracellular matrix [GO:0031012]; mitochondrion [GO:0005739]; myelin sheath [GO:0043209]; nucleus [GO:0005634]	cadherin binding [GO:0045296]; identical protein binding [GO:0042802]; thioredoxin peroxidase activity [GO:0008379]			cyto (24.5)	mito_nucl				yes
144	W5PL89	ENSOARP00000011212.1		glutathione activity	188.22	30	10	5	K.ALLTPVAIAAGR.K K.TYSTTFTPMYHAVTK.R M.GATKSDFDNTVAIHPTSSEELVTLR K.GVYAVGDVCGKALLTPVAIAAGR.K K.ALLTPVAIAAGR.K	46210	7.29401	cell redox homeostasis [GO:0045454]; glutathione metabolic process [GO:0006749]	cell [GO:0005623]	flavin adenine dinucleotide binding [GO:0050660]; glutathione-disulfide reductase activity [GO:0004362]; NADP binding [GO:0050661]			cyto (30)	cyto
155	W5QDD0	ENSOARP00000020728.1		glutathione transferase activity	105.07	19	5	5		26787	6.59772	metabolic process [GO:0008152]		glutathione transferase activity [GO:0004364]			cyto (20)	cyto							yes
156	W5Q6N7	ENSOARP00000018378.1	TXNDC5	thioredoxin domain containing	155.64	32	8	7	K.ALAPTWEQLALGLEHSETVK.I A.LAAEPAADQGTVLALTER.N R.GYPTLLWFR.D K.IGKVDCTQHYELCSGNQVR.G R.GYPTLLLFR.G R.NFDEAVAEGVTFVK.F R.DLDSLHRFVLR.Q	38366	5.31366	cell redox homeostasis [GO:0045454]	endoplasmic reticulum lumen [GO:0005788]				cyto (14)	E.R
160	A8DR93	ENSOARP00000004171.1	HSP90AA1	heat shock protein 90 alpha fami...	163.67	20	11	4	R.ASVETPEQKGLTYHR.I R.LFQPSIELARQGFPVGK.A R.ARISDSTTHLASYYEPEFYTPDGGG.T R.RPPAAGGI.V	84731	4.92719	chaperone-mediated protein complex assembly [GO:0051131]; positive regulation of nitric oxide biosynthetic process [GO:0045429]; positive regulation of telomerase activity [GO:0051973]; protein folding [GO:0006457]; protein import into mitochondrial outer membrane [GO:0045040]; protein stabilization [GO:0050821]; regulation of protein ubiquitination [GO:0031396]; response to antibiotic [GO:004667…	cytoplasm [GO:0005737]; cytosol [GO:0005829]; myelin sheath [GO:0043209]; nucleus [GO:0005634]; protein complex [GO:0043234]; ruffle membrane [GO:0032587]	ATPase activity [GO:0016887]; ATP binding [GO:0005524]; disordered domain specific binding [GO:0097718]; DNA polymerase binding [GO:0070182]; GTPase binding [GO:0051020]; histone deacetylase binding [GO:0042826]; nitric-oxide synthase regulator activity [GO:0030235]; protein homodimerization activity [GO:0042803]; protein tyrosine kinase binding [GO:1990782]; scaffold protein binding [GO:0097110]…			cyto (22)	cyto				yes
161	W5QIS9	ENSOARP00000022631.1	DUOX2	dual oxidase 2 precursor	171.85	7	11	7	K.LASRYPLWGDEELFQHAR.K R.SFSGGELASGPDPAFPR.A R.LAPANYADGVYQALEEPLLPNPRR.L R.TDYVASSIQR.G R.NGLFSPEEIAEIR.S R.GLYAFGAER.G R.YPLWGDEELFQHAR.K	176112	8.39178	adenohypophysis morphogenesis [GO:0048855]; bone mineralization [GO:0030282]; cytokine-mediated signaling pathway [GO:0019221]; fertilization [GO:0009566]; hydrogen peroxide biosynthetic process [GO:0050665]; inner ear development [GO:0048839]; multicellular organism growth [GO:0035264]; response to cAMP [GO:0051591]; response to oxidative stress [GO:0006979]; response to virus [GO:0009615]; thyr…	integral component of membrane [GO:0016021]	calcium ion binding [GO:0005509]; heme binding [GO:0020037]; NAD(P)H oxidase activity [GO:0016174]; peroxidase activity [GO:0004601]			plas (30)	plas			TRANSMEM 598 622 Helical. {ECO:0000256|SAM:Phobius}.; TRANSMEM 1043 1061 Helical. {ECO:0000256|SAM:Phobius}.; TRANSMEM 1094 1111 Helical. {ECO:0000256|SAM:Phobius}.; TRANSMEM 1155 1173 Helical. {ECO:0000256|SAM:Phobius}.; TRANSMEM 1185 1211 Helical. {ECO:0000256|SAM:Phobius}.; TRANSMEM 1223 1245 Helical. {ECO:0000256|SAM:Phobius}.		SIGNAL 1 25 {ECO:0000256|SAM:SignalP}.
167	W5Q7T0	ENSOARP00000018772.1		methyltransferase activity	108.19	24	5	5	K.LSLLELGCGTGANFK.F K.LKLQHLQAPLSWELVRPHIYGYAVK K.QWFPYFLAR.F R.VLRPGGAFYF.M	28291	8.69598		integral component of membrane [GO:0016021]	methyltransferase activity [GO:0008168]			extr (14)	extr_mem			TRANSMEM 6 32 Helical. {ECO:0000256|SAM:Phobius}.
169	W5PUV9	ENSOARP00000014241.1	RDX	radixin	72.29	3	2	2	K.APDFVFYAPR.L K.IGFPWSEIR.N	68402	6.02863		cytoskeleton [GO:0005856]	actin binding [GO:0003779]			nucl (13)	cyto				yes
172	W5Q1T4	ENSOARP00000016672.1		GroES chaperonin family	159.8	80	10	10	K.VLQATVVAVGSGSK.G K.VVLDDKDYFLFR.D K.GKGGEIQPVSVK.V K.FLPLFDRVLVER.S R.DGDILGKYVD K.VGDKVLLPEYGGTK.V K.FLPLFDR.V R.KFLPLFDR.V QAGQAFR.K K.FLPLFDRVL.V	10929	8.90228	protein folding [GO:0006457]	cytoplasm [GO:0005737]	ATP binding [GO:0005524]			mito (15)	cyto
205	W5PLM2	ENSOARP00000011345.1	SUOX	sulfite oxidase	151.55	19	7	7	R.DHGFPVRVVVPGVVGAR.H R.NHLPVPNVDPDTYR.L R.GLEWSLGAISTAR.W K.EGEIIGSGEVTVK.G K.VSVEPEESFSHWQR.R K.AVDESYNVQPDTVAPIWNLR.G N.YITPNPIFFTR.N	60473	5.85797	nitrate assimilation [GO:0042128]	mitochondrion [GO:0005739]	heme binding [GO:0020037]; molybdenum ion binding [GO:0030151]; oxidoreductase activity [GO:0016491]			mito (29)	mito
208	W5Q9K1	ENSOARP00000019393.1	QSOX1	quiescin sulfhydryl oxidase 1	146.51	16	13	7	K.TGSGTTLSVAGADVQTLRER.L K.THFSPSNTVLDLPSAGPGPR.R R.SFYTTYLR.K R.DFNIPGFPTVR.F S.ALYSSSDPLTLLR.A K.VQWPPRELCSACHNELR.G R.LAGAPSEDPQFPK.V	81600	9.16559	cell redox homeostasis [GO:0045454]; negative regulation of macroautophagy [GO:0016242]	extracellular exosome [GO:0070062]; integral component of Golgi membrane [GO:0030173]; intercellular bridge [GO:0045171]	flavin-linked sulfhydryl oxidase activity [GO:0016971]; protein disulfide isomerase activity [GO:0003756]			extr (9.5)	extr_golgi_mem			TRANSMEM 714 731 Helical. {ECO:0000256|SAM:Phobius}.		SIGNAL 1 30 {ECO:0000256|SAM:SignalP}.
220	W5Q1L2	ENSOARP00000016600.1	HSPD1	heat shock protein family D (Hsp60...	157.98	18	8	7	K.LVQDVANNTNEEAGDGTTTATVLAR.S K.ISSVQSIVPALEIANAHR.K R.GYISPYFINTSK.G R.AAVEEGIVLGGGCALLR.C R.TVIIEQSWGSPK.V K.VGEVIVTKDDAMLLK.G K.FDRGYISPYFINTSK.G	60994	5.70624	protein refolding [GO:0042026]; response to cold [GO:0009409]	cytoplasm [GO:0005737]	ATP binding [GO:0005524]			mito (32)	cyto						1
242	W5QC00	ENSOARP00000020247.1	TXN2	thioredoxin 2	89.97	25	3	3		21494	8.76813	cell redox homeostasis [GO:0045454]; glycerol ether metabolic process [GO:0006662]	mitochondrion [GO:0005739]; nucleolus [GO:0005730]	protein disulfide oxidoreductase activity [GO:0015035]			cyto_nucl (12.5)	mito_nucl
267	P50413	ENSOARP00000007408.1	TXN	thioredoxin	108.45	31	4	3	K.YAFQEALNSAGEK.L K.CMPTFQFFK.K K.EKLEATINELI	11843	4.97443	cell redox homeostasis [GO:0045454]; glycerol ether metabolic process [GO:0006662]; negative regulation of protein export from nucleus [GO:0046826]; negative regulation of transcription from RNA polymerase II promoter [GO:0000122]; oxidation-reduction process [GO:0055114]; positive regulation of DNA binding [GO:0043388]; regulation of protein import into nucleus, translocation [GO:0033158]; respo…	cytosol [GO:0005829]; extracellular region [GO:0005576]; mitochondrion [GO:0005739]; nucleus [GO:0005634]	peptide disulfide oxidoreductase activity [GO:0015037]; protein disulfide oxidoreductase activity [GO:0015035]		SUBCELLULAR LOCATION: Nucleus {ECO:0000250|UniProtKB:P10599}. Cytoplasm {ECO:0000250|UniProtKB:P10599}. Secreted {ECO:0000250|UniProtKB:P10599}. Note=Translocates from the cytoplasm into the nucleus after phorbol 12-myristate 13-acetate induction (PMA). Predominantly in the cytoplasm in non irradiated cells. Radiation induces translocation of TRX from the cytoplasm to the nucleus. Secreted by a l…	extr (18)	cyto_nucl
291	W5P340	ENSOARP00000004840.1	SOD2	superoxide dismutase	106.12	27	3	3	K.AIWNVINWENVTAR.Y R.EALEKGDVTAQIALQPALK.F K.FNGGGHINHSIFWTNLSPNGGGEPK.G	24150	8.67133			metal ion binding [GO:0046872]; superoxide dismutase activity [GO:0004784]			mito (25)	mito
296	W5Q3F9	ENSOARP00000017248.1	AOX1	aldehyde oxidase 1	139.32	8	8	8	K.TGILAAITAFAANK.H R.GFGFPQAGLITEACITEVAAK.C R.NHPEPTLSQLNDALGGNLCR.C R.GLPGPLRLNSPLTPEK.I R.QIPLNEQFLR.K P.EPTLSQLNDALGGNLCR.C S.TDEVSCVGQLICAVIADSEVQAR.R K.GDGIIR.E	147646	6.86395	drug metabolic process [GO:0017144]	cytosol [GO:0005829]	2 iron, 2 sulfur cluster binding [GO:0051537]; aldehyde oxidase activity [GO:0004031]; electron transfer activity [GO:0009055]; flavin adenine dinucleotide binding [GO:0050660]; iron ion binding [GO:0005506]; molybdopterin cofactor binding [GO:0043546]; NAD binding [GO:0051287]; oxidoreductase activity, acting on CH-OH group of donors [GO:0016614]; protein homodimerization activity [GO:0042803]			cyto (13.5)	cyto
297	W5Q824	ENSOARP00000018866.1	GSTA1	Glutathione S-transferase	99.09	23	5	5	R.AILNYIATKYNLYGK.D R.YLPAFENVLK.S M.AGKPILHYFNGR.G K.TTNRYLPAFENVLK.S R.YLPAFENVLKSHGQDYLVGNK.L	25417	7.70416	metabolic process [GO:0008152]		glutathione transferase activity [GO:0004364]			cyto (18.5)	cyto
314	W5PKQ2	ENSOARP00000011025.1	FAM213A	Redox-regulatory protein FAM213A	75.41	15	3	3	K.AALEYLEDIDLK.T R.LGVWQNFFR.A R.LDELGVPLYAVVK.E	25612	9.08124	oxidation-reduction process [GO:0055114]; regulation of osteoclast differentiation [GO:0045670]	cytoplasm [GO:0005737]; integral component of membrane [GO:0016021]	antioxidant activity [GO:0016209]			extr (14)	extr			TRANSMEM 12 32 Helical. {ECO:0000256|SAM:Phobius}.
327	W5QHB9	ENSOARP00000022119.1	MGST1	microsomal glutathione S-transferase 1	81.29	18	2	2	R.IYHTIAYLTPLPQPNR.A K.MMFMSIATAFYR.L	17631	9.74713	cellular response to lipid hydroperoxide [GO:0071449]	integral component of membrane [GO:0016021]; mitochondrion [GO:0005739]	glutathione peroxidase activity [GO:0004602]; glutathione transferase activity [GO:0004364]			mito (17)	mito_mem			TRANSMEM 12 37 Helical. {ECO:0000256|SAM:Phobius}.; TRANSMEM 83 111 Helical. {ECO:0000256|SAM:Phobius}.; TRANSMEM 131 149 Helical. {ECO:0000256|SAM:Phobius}.
333	W5NZ75	ENSOARP00000003473.1	PON2	serum paraoxonase/arylesterase 2 precursor	128.89	18	5	4	K.LFVYDPKNPPSSEVLR.I K.VVAEGFDSANGINISPDKK.Y R.EVESVDLPNCHLIK.G K.LLIGTLYHR.A	39599	5.4505	aromatic compound catabolic process [GO:0019439]	extracellular region [GO:0005576]; plasma membrane [GO:0005886]	arylesterase activity [GO:0004064]; identical protein binding [GO:0042802]			extr (10)	extr					SIGNAL 1 15 {ECO:0000256|SAM:SignalP}.
400	W5QIS7	ENSOARP00000022629.1	DUOXA2	dual oxidase maturation factor 2	87.86	14	3	3	R.VGQNYAGAYAEALEK.G K.GLPYPVLYLAEK.F M.TLWDGVLPFYPQPR.H	31459	8.59015	hydrogen peroxide metabolic process [GO:0042743]; protein transport [GO:0015031]; regulation of inflammatory response [GO:0050727]; regulation of thyroid hormone generation [GO:2000609]	endoplasmic reticulum membrane [GO:0005789]; integral component of membrane [GO:0016021]				plas (23)	E.R_mem			TRANSMEM 20 41 Helical. {ECO:0000256|SAM:Phobius}.; TRANSMEM 53 74 Helical. {ECO:0000256|SAM:Phobius}.; TRANSMEM 185 202 Helical. {ECO:0000256|SAM:Phobius}.; TRANSMEM 209 231 Helical. {ECO:0000256|SAM:Phobius}.
421	W5PAL7	ENSOARP00000007478.1	PRDX5	peroxiredoxin 5	103.91	28	6	5	K.KGVLFGLPGAFTPGCSK.T K.THLPGFVEQAGALKAK.G K.GVLFGLPGAFTPGCSK.T R.FSMVIEDGIVK.S K.VGDAIPSVEVFEK.E	23164	8.61884	cell redox homeostasis [GO:0045454]; cellular response to reactive oxygen species [GO:0034614]; negative regulation of transcription from RNA polymerase III promoter [GO:0016480]	cytoplasmic vesicle [GO:0031410]; cytosol [GO:0005829]; mitochondrion [GO:0005739]; nucleus [GO:0005634]; perinuclear region of cytoplasm [GO:0048471]; peroxisome [GO:0005777]	cysteine-type endopeptidase inhibitor activity involved in apoptotic process [GO:0043027]; peroxidase activity [GO:0004601]; protein dimerization activity [GO:0046983]; receptor binding [GO:0005102]; RNA polymerase III regulatory region DNA binding [GO:0001016]			mito (27)	cyto_mito						1
422	W5Q834	ENSOARP00000018876.1	ERO1A	endoplasmic reticulum oxidoreductase	89.26	8	4	3	R.ISTSVKELENFR.N R.QEIVSLFNAFGR.I K.LLESDYFR.Y	54226	6.26447	4-hydroxyproline metabolic process [GO:0019471]; brown fat cell differentiation [GO:0050873]; cell redox homeostasis [GO:0045454]; chaperone cofactor-dependent protein refolding [GO:0051085]; endoplasmic reticulum unfolded protein response [GO:0030968]; extracellular matrix organization [GO:0030198]; intrinsic apoptotic signaling pathway in response to endoplasmic reticulum stress [GO:0070059]; p…	endoplasmic reticulum [GO:0005783]	oxidoreductase activity, acting on a sulfur group of donors, disulfide as acceptor [GO:0016671]; protein disulfide isomerase activity [GO:0003756]; protein disulfide oxidoreductase activity [GO:0015035]			mito (26)	E.R
501	W5PWA8	ENSOARP00000014741.1	HSPB1	heat shock protein family B	86.07	18	3	2	K.SATQSAEITIPVTFQAR.A R.LFDQAFGLPR.L	19509	8.61163	anterograde axonal protein transport [GO:0099641]; chaperone-mediated protein folding [GO:0061077]; intracellular signal transduction [GO:0035556]; negative regulation of oxidative stress-induced intrinsic apoptotic signaling pathway [GO:1902176]; positive regulation of angiogenesis [GO:0045766]; positive regulation of blood vessel endothelial cell migration [GO:0043536]; positive regulation of e…	axon cytoplasm [GO:1904115]; extracellular matrix [GO:0031012]; nucleus [GO:0005634]; plasma membrane [GO:0005886]; Z disc [GO:0030018]	protein binding involved in protein folding [GO:0044183]; protein homodimerization activity [GO:0042803]; protein kinase C binding [GO:0005080]; protein kinase C inhibitor activity [GO:0008426]			nucl (16.5)	cyto
667	W5PUD8	ENSOARP00000014069.1	MARC2	mitochondrial amidoxime reducing component 2	68.86	12	3	3	R.RLQQVGTVSELWIYPVK.S K.GVSVDAAECTALGLR.S R.VFGLDIQGR.D	37534	9.09503	nitrate metabolic process [GO:0042126]	mitochondrial inner membrane [GO:0005743]	molybdenum ion binding [GO:0030151]; molybdopterin cofactor binding [GO:0043546]; nitrate reductase activity [GO:0008940]; pyridoxal phosphate binding [GO:0030170]			nucl (15)	mito_mem
668	W5QHP3	ENSOARP00000022243.1	TMX1	thioredoxin related transmembrane protein	72.21	11	3	2	R.FIITALPTIYHCK.D K.VDVTEQPGLSGR.F	31611	4.98322	cell redox homeostasis [GO:0045454]; response to endoplasmic reticulum stress [GO:0034976]	endoplasmic reticulum membrane [GO:0005789]; integral component of membrane [GO:0016021]	disulfide oxidoreductase activity [GO:0015036]			plas (17)	E.R_mem			TRANSMEM 178 203 Helical. {ECO:0000256|SAM:Phobius}.	yes	SIGNAL 1 26 {ECO:0000256|SAM:SignalP}.
776	W5PI50	ENSOARP00000010118.1	GLRX	Glutaredoxin	82.87	46	4	3	R.DPCCCRPVSSQTTVSRPVTFVPR.C R.CTRPICEPCR.R R.TFRTSPCCR.DPCCCRPVSSQTTVSRPVTFVPR.C	11811	6.70721	cell redox homeostasis [GO:0045454]	cell [GO:0005623]	electron transfer activity [GO:0009055]; protein disulfide oxidoreductase activity [GO:0015035]			mito (17)	cyto
859	W5QGS1	ENSOARP00000021920.1	MRPL44	mitochondrial ribosomal protein L44	59.91	9	2	2	K.SLVDYLTGEEVVCHVAR.N K.DNQELSEQGTSFS.Q	37367	8.935	mitochondrial translational elongation [GO:0070125]; RNA processing [GO:0006396]	mitochondrial large ribosomal subunit [GO:0005762]; nucleus [GO:0005634]; plasma membrane [GO:0005886]	ribonuclease III activity [GO:0004525]			mito (29)	mito						1
1415	W5Q902	ENSOARP00000019194.1	TXNRD2	thioredoxin reductase 2	50.12	8	2	2	R.HGEEHVEVYHAFYKPLEFTVPQR.D K.VAVLDYVEPSPR.G	50047	7.73456	cell redox homeostasis [GO:0045454]	cytosol [GO:0005829]; mitochondrion [GO:0005739]	flavin adenine dinucleotide binding [GO:0050660]; thioredoxin-disulfide reductase activity [GO:0004791]			cyto (21)	cyto
immune function
174	W5PSQ7	ENSOARP00000013486.1		IG like domain	143.77	32	6	6		25152	5.79388						extr (30)	extr					SIGNAL 1 20 {ECO:0000256|SAM:SignalP}.
197	W5PSQ7	ENSOARP00000013486.1		Ig like domain	143.68	21	5	5	K.YAASSYLTLTGSEWK.S K.ADGSTINQNVK.T K.SSYTCEVTHEGSTVTK.T K.QSNSKYAASSYLTLTGSEWK.S K.ADGSTINQNVK.T	25152	5.79388						extr (30)	extr					SIGNAL 1 20 {ECO:0000256|SAM:SignalP}.
247	W5PH95	ENSOARP00000009812.1		Ig like domainÂ	118.16	14	6	3	K.NGQPESEDKYGTTTSQLDADGSYFLYSR.L S.EDKYGTTTSQLDADGSYFLYSR.L R.VVSALPIQHQD.W	50460	6.19		integral component of membrane [GO:0016021]				nucl (11)	nucl_mem			TRANSMEM 411 436 Helical. {ECO:0000256|SAM:Phobius}.
265	W5PFL8	ENSOARP00000009233.1	CD9	CD9 anti	105.54	22	4	3	K.SCPEAIDEIFR.S K.AIHTALDCCGMTGVVEQFFTDTCPEKT.L K.FYEDTYNKLK.N	24279	5.25873	cell adhesion [GO:0007155]; cellular response to low-density lipoprotein particle stimulus [GO:0071404]; fusion of sperm to egg plasma membrane involved in single fertilization [GO:0007342]; negative regulation of cell proliferation [GO:0008285]; negative regulation of platelet aggregation [GO:0090331]; paranodal junction assembly [GO:0030913]; receptor internalization [GO:0031623]	external side of plasma membrane [GO:0009897]; extracellular exosome [GO:0070062]; integral component of membrane [GO:0016021]			SUBCELLULAR LOCATION: Membrane {ECO:0000256|RuleBase:RU361218}; Multi-pass membrane protein {ECO:0000256|RuleBase:RU361218}.	plas (26)	plas			TRANSMEM 7 30 Helical. {ECO:0000256|RuleBase:RU361218}.; TRANSMEM 50 73 Helical. {ECO:0000256|RuleBase:RU361218}.; TRANSMEM 80 102 Helical. {ECO:0000256|RuleBase:RU361218}.; TRANSMEM 186 212 Helical. {ECO:0000256|RuleBase:RU361218}.
306	W5NXW9	ENSOARP00000003016.1	IGHM	immunolobulin heavy constant mu	121.05	16	5	4	R.IVSDISEGQVETVQSSPTTYR.A K.SSLICQATDFSPK.Q K.VFPLVSCVSSPSDENTVALGCLAR.D K.QISLSWFR.D	49897	5.44366	adaptive immune response [GO:0002250]; antibacterial humoral response [GO:0019731]; defense response to Gram-negative bacterium [GO:0050829]; innate immune response [GO:0045087]	cell surface [GO:0009986]; hexameric IgM immunoglobulin complex [GO:0071757]; pentameric IgM immunoglobulin complex [GO:0071756]	immunoglobulin receptor binding [GO:0034987]; peptidoglycan binding [GO:0042834]; phosphatidylcholine binding [GO:0031210]; single-stranded DNA binding [GO:0003697]			cyto_nucl (15)	plas
316	W5P8E9	ENSOARP00000006704.1	CD109	CD109 molecule	141.5	7	8	7	R.LGEVPITVTAVSPAASDAVTQR.I R.ISVTRPDSIVGIVAVDK.S K.SNLIQQWLSEKSDLGVVSK.T R.TVSVLEAEGVFEKGSFK.T K.SNGEFWEPGR.V V.TAVSPAASDAVTQR.I R.NSWGGFASTQDTIVALK.A	161286	5.46979	hair follicle development [GO:0001942]; negative regulation of keratinocyte proliferation [GO:0010839]; negative regulation of protein phosphorylation [GO:0001933]; negative regulation of transforming growth factor beta receptor signaling pathway [GO:0030512]; negative regulation of wound healing [GO:0061045]; osteoclast fusion [GO:0072675]; regulation of keratinocyte differentiation [GO:0045616]	extracellular space [GO:0005615]	endopeptidase inhibitor activity [GO:0004866]; transforming growth factor beta binding [GO:0050431]			mito (13)	extr
436	W5PDD0	ENSOARP00000008442.1	LCP1	lymphocyte cytosolic protein 1	95.31	8	4	2	R.VYALPEDLVEVNPK.M K.FSLVGIGGQDLNEGNR.T	70439	5.36664			actin binding [GO:0003779]; calcium ion binding [GO:0005509]			cyto (26)	cyto
479	W5PZB5	ENSOARP00000015801.1	VSIG10L	V-Set And Immunoglobulin Domain Containing 10 Like	105.87	9	6	4	R.LVPVPSPGPSPPLVVWR.R R.QIREFTVGVYEPLPK.L R.SSQGLPVPL R.FDQAQGGLELTSAQLKDAGVYTAEVIR.A	94483	9.14606		integral component of membrane [GO:0016021]				plas (20)	plas			TRANSMEM 758 787 Helical. {ECO:0000256|SAM:Phobius}.		SIGNAL 1 21 {ECO:0000256|SAM:SignalP}.
948	W5Q927	ENSOARP00000019219.1	CD59	CD59 molecule	90.32	19	2	2		13696	7.45087	negative regulation of activation of membrane attack complex [GO:0001971]					extr (31)	extr					SIGNAL 1 25 {ECO:0000256|SAM:SignalP}.		yes
977	W5NU51	ENSOARP00000001695.1	LY6D	lymphocyte antigen 6 family member D	85.66	22	2	2	K.TVIRVEPLSGNLVEK.N K.KPQVCLASSSFCK.T	13307	8.53375	lymphocyte differentiation [GO:0030098]; response to stilbenoid [GO:0035634]	cell surface [GO:0009986]				extr (32)	extr					SIGNAL 1 20 {ECO:0000256|SAM:SignalP}.		yes
1839	W5QJA2	ENSOARP00000022806.1	CD14	monocyte differentiation antigen CD14	75.97	12	3	2	R.REELPEVNVLTLDGNPFLDPGALK.H R.VQPQSLDLSHNSLR.V	39368	5.49921	cellular response to diacyl bacterial lipopeptide [GO:0071726]; cellular response to lipoteichoic acid [GO:0071223]; cellular response to triacyl bacterial lipopeptide [GO:0071727]; inflammatory response [GO:0006954]; innate immune response [GO:0045087]; lipopolysaccharide-mediated signaling pathway [GO:0031663]; positive regulation of endocytosis [GO:0045807]; positive regulation of interferon-g…	anchored component of external side of plasma membrane [GO:0031362]; Golgi apparatus [GO:0005794]; lipopolysaccharide receptor complex [GO:0046696]; membrane raft [GO:0045121]	lipopeptide binding [GO:0071723]; lipopolysaccharide binding [GO:0001530]; lipoteichoic acid binding [GO:0070891]		SUBCELLULAR LOCATION: Cell membrane {ECO:0000256|PIRNR:PIRNR002017}.	extr (27)	extr_mem					SIGNAL 1 19 {ECO:0000256|SAM:SignalP}.		yes
nucleus and DNA
232	W5Q530	ENSOARP00000017820.1	TRIM29	tripartite motif containing 29	67.36	3	2	2		63901	6.32147	negative regulation of protein localization to nucleus [GO:1900181]; negative regulation of transcription from RNA polymerase II promoter [GO:0000122]	cell-cell adherens junction [GO:0005913]; cytoplasm [GO:0005737]	cadherin binding involved in cell-cell adhesion [GO:0098641]; identical protein binding [GO:0042802]; p53 binding [GO:0002039]; zinc ion binding [GO:0008270]			cyto (16)	cyto
281	W5Q663	ENSOARP00000018203.1	ENDOD1	endonuclease domain containing	134.15	25	7	7	R.ALTPQCGSGDELYIITGAVPSDLR.V K.LLPFHLQLFQNNCGETDQDTEK.M K.ILEVVNQVQDEER.R R.SVSKLGSNQALNADFLGSDYR.T L.ALSFQIDDPNSSLEEVTDEAEAVR.S K.LGSNQALNADFLGSDYR.T	45356	5.23602		integral component of membrane [GO:0016021]				cyto (8.5)	cyto_mem			TRANSMEM 256 275 Helical. {ECO:0000256|SAM:Phobius}.; TRANSMEM 366 393 Helical. {ECO:0000256|SAM:Phobius}.
389	W5PHY0	ENSOARP00000010047.1	ENDOG	endonuclease G	68.81	9	4	2	R.ASGLLFVPNILAR.A R.FLVPIESIER.A	32238	9.21637	apoptotic DNA fragmentation [GO:0006309]; in utero embryonic development [GO:0001701]; positive regulation of apoptotic process [GO:0043065]; response to antibiotic [GO:0046677]; response to tumor necrosis factor [GO:0034612]	mitochondrion [GO:0005739]	hydrolase activity [GO:0016787]; metal ion binding [GO:0046872]; nucleic acid binding [GO:0003676]			extr (19)	mito					SIGNAL 1 19 {ECO:0000256|SAM:SignalP}.	1
238	W5QDR8	ENSOARP00000020866.1	ENDOU	endonuclease poly(U) specific	159.4	35	11	10	R.DSSGFEHVFSGEVK.K K.LFSKPTYAAFINLLNNYQR.A G.FSHSSDAISKEELQSVSEK.I K.YIATAYVVSSIH K.VCQLSLGGHPLAIQTYTWNK.S R.KEDIVLNSQNCILPSETR.D R.ATGRGEHFTAQELAEQDTFLR.E R.CPEPLFTYVNEK.L R.DSSGFEHVFSGEVKK.G K.IYSADTNK.A	47783	5.27814	female pregnancy [GO:0007565]; immune response [GO:0006955]	cytoplasm [GO:0005737]	endoribonuclease activity [GO:0004521]; polysaccharide binding [GO:0030247]; RNA binding [GO:0003723]; scavenger receptor activity [GO:0005044]; serine-type peptidase activity [GO:0008236]			extr (28)	cyto					SIGNAL 1 18 {ECO:0000256|SAM:SignalP}.		yes
288	W5PXE0	ENSOARP00000015124.1	ENPP3	ectonucleotide pyrophosphatase/phosphatase	142.75	8	5	5	R.FSVCGFTAPLPTDTLACSCPR.L K.VPFYEPSHAEELSR.F R.VRDVELLTGLDFYQEK.A K.TYLPVFETVI K.AQPVSEILQLK.T	102577	5.92169	immune response [GO:0006955]; nucleoside triphosphate catabolic process [GO:0009143]	integral component of membrane [GO:0016021]; perinuclear region of cytoplasm [GO:0048471]	metal ion binding [GO:0046872]; nucleic acid binding [GO:0003676]; nucleoside-triphosphate diphosphatase activity [GO:0047429]; polysaccharide binding [GO:0030247]; scavenger receptor activity [GO:0005044]			pero (10.5)	nucl			TRANSMEM 51 73 Helical. {ECO:0000256|SAM:Phobius}.
773	W5PFI3	ENSOARP00000009198.1	NNT	nicotinamide nucleotide transhydrogenase	49.71	3	3	2	R.VALSPAGVQALVK.Q K.AQYPIADLVK.M	113534	8.39667	proton transport [GO:0015992]; reactive oxygen species metabolic process [GO:0072593]	integral component of membrane [GO:0016021]; mitochondrion [GO:0005739]	NAD(P)+ transhydrogenase activity [GO:0008746]; NADP binding [GO:0050661]			plas (22)	mito_mem			TRANSMEM 478 498 Helical. {ECO:0000256|SAM:Phobius}.; TRANSMEM 504 523 Helical. {ECO:0000256|SAM:Phobius}.; TRANSMEM 530 551 Helical. {ECO:0000256|SAM:Phobius}.; TRANSMEM 557 577 Helical. {ECO:0000256|SAM:Phobius}.; TRANSMEM 597 616 Helical. {ECO:0000256|SAM:Phobius}.; TRANSMEM 622 639 Helical. {ECO:0000256|SAM:Phobius}.; TRANSMEM 672 691 Helical. {ECO:0000256|SAM:Phobius}.; TRANSMEM 703 724 Heli…	yes		1
123	W5PUV3	ENSOARP00000014235.1	NT5E	5'-nucleotidase	197.03	29	15	13	K.ILPVGNEVVGIVGYTSK.E K.VILPSFLVSGGDGFR.M K.VYKVILPSFLVSGGDGFR.M K.ISGLYSPYKILPVGNEVVGIVGYTSK.E K.TIVYLDGTAQSCR.F K.EVPAGQYPFIVTSDDGRK.V K.IIALGHSGFEVDKLIAQK.V K.VPVVQAYAFGK.Y R.YGQATGEFLQVGGIHVVYDISRNPGDR.V K.EVPAGQYPFIVTSDDGR.K K.HDSGDQDINVVSGYISK.M K.VLYPAVEGR.I R.CVGGVAR.L	63211	6.96613	adenosine biosynthetic process [GO:0046086]; AMP catabolic process [GO:0006196]; leukocyte cell-cell adhesion [GO:0007159]; negative regulation of inflammatory response [GO:0050728]	cytosol [GO:0005829]; nucleoplasm [GO:0005654]; plasma membrane [GO:0005886]	5'-nucleotidase activity [GO:0008253]; metal ion binding [GO:0046872]; nucleotide binding [GO:0000166]			pero (19)	cyto_nucl					SIGNAL 1 26 {ECO:0000256|RuleBase:RU362119}.		yes
962	W5PS94	ENSOARP00000013323.1	NUCB1	nucleobindin 1	59.93	6	2	2	R.YLQEVINVLETDGHFREK.L R.DLELLIQTATR.D	53522	5.13483		endoplasmic reticulum-Golgi intermediate compartment [GO:0005793]	calcium ion binding [GO:0005509]			E.R. (13.5)	E.R_golgi					SIGNAL 1 24 {ECO:0000256|SAM:SignalP}.
596	W5PRA0	ENSOARP00000012978.1	BPNT1	3'(2') 5'-bisphosphate nucleotidase	110.5	21	5	3	R.VGGAGNKIIQLIEGK.A R.SHNSQLVTDCITAMNPDDVLR.V K.AIAGVINQPYYNYQAGPDAVLGR.T	33469	5.341	phosphatidylinositol phosphorylation [GO:0046854]					mito (26)	mito
1345	W5NVR9	ENSOARP00000002265.1	C11orf54	chromosome 11 open reading frame 54	68.62	5	2	2		35192	6.49957		nuclear body [GO:0016604]	hydrolase activity, acting on ester bonds [GO:0016788]; zinc ion binding [GO:0008270]			cyto (19)	nucl
600	W5Q8I6	ENSOARP00000019028.1	POLDIP2	DNA polymerase delta interacting protein 2	74.68	12	3	3	R.FLLYDQTKAPPFVAR.E R.IFSLSGTLETVR.G R.YCIRLENLDSDVVQLR.E	42215	8.65253	mitochondrion morphogenesis [GO:0070584]; negative regulation of macroautophagy [GO:0016242]; positive regulation of mitotic cell cycle [GO:0045931]	mitochondrial nucleoid [GO:0042645]	DNA binding [GO:0003677]			cyto_nucl (17.5)	mito_nucl
168	W5NS71	ENSOARP00000001011.1		histone	154.63	67	12	5	K.AMGIMNSFVNDIFER.I S.FVNDIFERIAGEASR.L R.KESYSVYVYK.V T.GISSKAMGIMNSFVNDIFER.I A.VTKYTSSNPTNSFYSLSPT	15087	10.2397		nucleosome [GO:0000786]; nucleus [GO:0005634]	DNA binding [GO:0003677]; protein heterodimerization activity [GO:0046982]		SUBCELLULAR LOCATION: Chromosome {ECO:0000256|SAAS:SAAS00680978}. Nucleus {ECO:0000256|RuleBase:RU000451, ECO:0000256|SAAS:SAAS00593244}.	nucl (32)	nucl
171	W5QHQ7	ENSOARP00000022257.1	NCL	nucleolin	96.42	7	7	3		73340	4.55365			RNA binding [GO:0003723]			nucl (32)	nucl
402	W5NYH2	ENSOARP00000003220.1	NME1	NME/NM23 nucleoside diphosphate kinase 1Â	91.03	31	7	7	K.SAEKEISLWFKPEELIEYK.S R.TFIAIKPDGVQR.G R.GDFCIQVGR.T M.ASSERTFIAIKPDGVQR.G R.VMLGETNPADSKPGTIR.G K.FLQASEELLK.Q K.DRPFFPGLVK.Y	30268	9.12238	CTP biosynthetic process [GO:0006241]; GTP biosynthetic process [GO:0006183]; UTP biosynthetic process [GO:0006228]		ATP binding [GO:0005524]; nucleoside diphosphate kinase activity [GO:0004550]			cyto (18)	cyto
787	W5PIC9	ENSOARP00000010197.1		NAD+ nucleosidase activity	54.24	10	2	2	R.VGDFLNWCR.Q R.LVPLCNVLYGR.V	23303	7.6933			NAD+ nucleosidase activity [GO:0003953]			nucl (12.5)	nucl
368	W5Q3H9	ENSOARP00000017268.1	UPP1	Uridine phosphorylase	100.72	17	3	3	R.NTDLDEQLVQELAR.C R.IGTSGGIGLEPGSVVITR.Q R.QAVDPCFKPEFEQIVLGKR.E	33803	6.00763	nucleotide catabolic process [GO:0009166]; UMP salvage [GO:0044206]	cytoplasm [GO:0005737]	uridine phosphorylase activity [GO:0004850]			cysk (19)	cyto
114	W5QFN8	ENSOARP00000021536.1		Histone H4	195.27	54	12	11	K.VFLENVIRDAVTYTEHAK.R R.ISGLIYEETRGVLK.V R.DAVTYTEHAK.R K.VLRDNIQGITKPAIR.R R.DNIQGITKPAIR.R R.ISGLIYEETRGVLK.V K.VFLENVIR.D V.LRDNIQGITKPAIR.R R.ISGLIYEETRGVL.K K.VFLENVIRDAV.T K.TVTAMDVVYALKR.Q	12368	11.2059	DNA-templated transcription, initiation [GO:0006352]; nucleosome assembly [GO:0006334]	nucleosome [GO:0000786]; nucleus [GO:0005634]	DNA binding [GO:0003677]; protein heterodimerization activity [GO:0046982]		SUBCELLULAR LOCATION: Chromosome {ECO:0000256|SAAS:SAAS00846060}. Nucleus {ECO:0000256|SAAS:SAAS00846055}.	nucl (32)	nucl
151	W5Q1F6	ENSOARP00000016542.1	AIFM1	apoptosis inducing factor mito	193.57	34	15	15	R.IPSHVPFLLIGGGTAAFAAAR.S R.EGVKVLPSAIVQSVGVSSGR.L K.ELWFSDDPNVTKTLR.F R.SIYFQPPSFYVSAQDLPHVENGGVAVLTGKK.V K.LNDGSQITYEKCLIATGGTPR.S R.KVETDHIVAAVGLEPNVELAK.T K.ELWFSDDPNVTK.T K.VLPSAIVQSVGVSSGR.L R.SNIWVAGDAACFYDIK.L R.ASGTEVIQLFPEK.G K.VETDHIVAAVGLEPNVELAK.T R.ASGTEVIQLFPEKGNMGK.V R.VLIVSEDPELPYMRPPLSK.E K.VLPEYLSNWTMEK.V K.SATEQSGTGIR.S	66868	9.24371	activation of cysteine-type endopeptidase activity involved in apoptotic process [GO:0006919]; intrinsic apoptotic signaling pathway in response to endoplasmic reticulum stress [GO:0070059]; neuron apoptotic process [GO:0051402]; regulation of apoptotic DNA fragmentation [GO:1902510]	cytosol [GO:0005829]; mitochondrial intermembrane space [GO:0005758]; nucleus [GO:0005634]	DNA binding [GO:0003677]; FAD binding [GO:0071949]; NAD(P)H oxidase activity [GO:0016174]; protein dimerization activity [GO:0046983]			mito (22.5)	mito_nucl				yes		1
340	W5PE11	ENSOARP00000008675.1	CDC42	cell division cycle 42	118.13	22	6	5	K.NVFDEAILAALEPPEPKK.S K.GLKNVFDEAILAALEPPEPK.K K.TPFLLVGTQIDLRDDPSTIEK.L K.NVFDEAILAALEPPEPK.K	26992	8.52216	small GTPase mediated signal transduction [GO:0007264]	intracellular [GO:0005622]; membrane [GO:0016020]	GTPase activity [GO:0003924]; GTP binding [GO:0005525]			cyto (18)	cyto
777	W5Q3T9	ENSOARP00000017378.1	PDCD6IP	programmed cell death 6 interacting	59.59	4	3	2	R.TPSNELYKPLRTEGNNFR.T K.FYNELTEILVR.F	96814	6.16595	actomyosin contractile ring assembly [GO:0000915]; bicellular tight junction assembly [GO:0070830]; cell separation after cytokinesis [GO:0000920]; maintenance of epithelial cell apical/basal polarity [GO:0045199]; mitotic cytokinesis [GO:0000281]; positive regulation of exosomal secretion [GO:1903543]; positive regulation of extracellular exosome assembly [GO:1903553]; protein homooligomerizatio…	actomyosin [GO:0042641]; cytosol [GO:0005829]; endoplasmic reticulum exit site [GO:0070971]; extracellular exosome [GO:0070062]; Flemming body [GO:0090543]; immunological synapse [GO:0001772]; myelin sheath [GO:0043209]	calcium-dependent protein binding [GO:0048306]; proteinase activated receptor binding [GO:0031871]; protein homodimerization activity [GO:0042803]			cyto (23.5)	cyto				yes
21	W5Q038	ENSOARP00000016074.1	AHNAK	AHNAK nucleoprotein [Source	218.37	6	29	28		588012	5.64862	protein oligomerization [GO:0051259]; regulation of RNA splicing [GO:0043484]; regulation of voltage-gated calcium channel activity [GO:1901385]	actin cytoskeleton [GO:0015629]; cell-cell contact zone [GO:0044291]; costamere [GO:0043034]; cytosol [GO:0005829]; extracellular exosome [GO:0070062]; membrane raft [GO:0045121]; nucleus [GO:0005634]; sarcolemma [GO:0042383]	cadherin binding [GO:0045296]; S100 protein binding [GO:0044548]; structural molecule activity conferring elasticity [GO:0097493]			cyto (17.5)	cyto
68	W5Q6F0	ENSOARP00000018290.1	H2AFX description	H2A histone family member X [Source...	137.13	31	10	3		15129	10.7388	DNA damage checkpoint [GO:0000077]; double-strand break repair via homologous recombination [GO:0000724]; spermatogenesis [GO:0007283]	centrosome [GO:0005813]; chromosome, telomeric region [GO:0000781]; condensed nuclear chromosome [GO:0000794]; male germ cell nucleus [GO:0001673]; nuclear chromatin [GO:0000790]; nuclear speck [GO:0016607]; nucleosome [GO:0000786]; replication fork [GO:0005657]; site of double-strand break [GO:0035861]; XY body [GO:0001741]	damaged DNA binding [GO:0003684]; enzyme binding [GO:0019899]; histone binding [GO:0042393]; protein heterodimerization activity [GO:0046982]		SUBCELLULAR LOCATION: Chromosome {ECO:0000256|SAAS:SAAS00534031}. Nucleus {ECO:0000256|RuleBase:RU003767, ECO:0000256|SAAS:SAAS00534029}.	nucl (32)	nucl
103	W5NS80	ENSOARP00000001020.1	HIST1H2BD	histone cluster 1 H2B	132.25	28	7	7		15476	10.3145		cytosol [GO:0005829]; nucleoplasm [GO:0005654]; nucleosome [GO:0000786]	DNA binding [GO:0003677]; protein heterodimerization activity [GO:0046982]		SUBCELLULAR LOCATION: Chromosome {ECO:0000256|SAAS:SAAS00680978}. Nucleus {ECO:0000256|RuleBase:RU000451, ECO:0000256|SAAS:SAAS00593244}.	nucl (32)	nucl
42	W5PHL0	ENSOARP00000009927.1	HIST1H4I	histone cluster 1 H4	165.55	56	12	12		11657	11.3629	DNA-templated transcription, initiation [GO:0006352]; nucleosome assembly [GO:0006334]	nucleosome [GO:0000786]; nucleus [GO:0005634]	DNA binding [GO:0003677]; protein heterodimerization activity [GO:0046982]		SUBCELLULAR LOCATION: Chromosome {ECO:0000256|SAAS:SAAS00846060}. Nucleus {ECO:0000256|SAAS:SAAS00846055}.	nucl (32)	nucl
103	W5QA51	ENSOARP00000019594.1	HIST1H2BN	histone cluster 1 H2B	132.25	28	7	7		15292	10.3163		cytosol [GO:0005829]; nucleoplasm [GO:0005654]; nucleosome [GO:0000786]	DNA binding [GO:0003677]; protein heterodimerization activity [GO:0046982]		SUBCELLULAR LOCATION: Chromosome {ECO:0000256|SAAS:SAAS00680978}. Nucleus {ECO:0000256|RuleBase:RU000451, ECO:0000256|SAAS:SAAS00593244}.	nucl (32)	nucl
103		ENSOARP00000019648.1	HIST1H2BI	histone cluster 1 H2B	132.25	28	7	7		15334
42	W5QFQ2	ENSOARP00000021550.1	HIST1H4H	histone cluster 1 H4	165.55	56	12	12		11655	11.3629	DNA-templated transcription, initiation [GO:0006352]; nucleosome assembly [GO:0006334]	nucleosome [GO:0000786]; nucleus [GO:0005634]	DNA binding [GO:0003677]; protein heterodimerization activity [GO:0046982]		SUBCELLULAR LOCATION: Chromosome {ECO:0000256|SAAS:SAAS00846060}. Nucleus {ECO:0000256|SAAS:SAAS00846055}.	nucl (32)	nucl
222	W5NXE5	ENSOARP00000002842.1	HNRNPA1	heterogeneous nuclear ribonucleoprotein	101.34	5	4	4		33972	9.16095			RNA binding [GO:0003723]			nucl (32)	nucl
137	W5PK95	ENSOARP00000010866.1	HNRNPA2B1 description	heterogeneous nuclear ribonucleoprotein	119.4	5	4	2		37430	8.97162	miRNA transport [GO:1990428]; mRNA export from nucleus [GO:0006406]; mRNA splicing, via spliceosome [GO:0000398]; primary miRNA processing [GO:0031053]	catalytic step 2 spliceosome [GO:0071013]; cytoplasm [GO:0005737]; extracellular exosome [GO:0070062]; nucleoplasm [GO:0005654]	miRNA binding [GO:0035198]; mRNA 3'-UTR binding [GO:0003730]; N6-methyladenosine-containing RNA binding [GO:1990247]; single-stranded telomeric DNA binding [GO:0043047]			nucl (32)	cyto_nucl
184	W5P1G7	ENSOARP00000004266.1	HNRPF	heterogeneous nuclear ribonucleoprotein F	106.36	16	4	4		44929	5.86444	regulation of RNA splicing [GO:0043484]	catalytic step 2 spliceosome [GO:0071013]; cytosol [GO:0005829]; nucleoplasm [GO:0005654]	single-stranded RNA binding [GO:0003727]			cyto (19)	cyto_nucl
222	W5Q400	ENSOARP00000017439.1	HNRPA1	heterogeneous nuclear ribonucleoprotein A1	101.34	4	4	4		38941	9.17145	cellular response to glucose starvation [GO:0042149]; cellular response to sodium arsenite [GO:1903936]; negative regulation of telomere maintenance via telomerase [GO:0032211]; nuclear export [GO:0051168]; nuclear import [GO:0051170]; positive regulation of telomere maintenance via telomerase [GO:0032212]; regulation of alternative mRNA splicing, via spliceosome [GO:0000381]	catalytic step 2 spliceosome [GO:0071013]; cytoplasm [GO:0005737]; nucleoplasm [GO:0005654]	G-rich strand telomeric DNA binding [GO:0098505]; miRNA binding [GO:0035198]; pre-mRNA binding [GO:0036002]; protein domain specific binding [GO:0019904]; telomeric repeat-containing RNA binding [GO:0061752]			nucl (32)	cyto_nucl
473		ENSOARP00000000605.1	HNRNPK	RNA/DNA binding	54.42	5	2	2		50967
473	W5P9L9	ENSOARP00000007128.1	HNRNPK	RNA/DNA binding	54.42	5	2	2		50484	5.68903	regulation of transcription from RNA polymerase II promoter [GO:0006357]; RNA processing [GO:0006396]		DNA binding [GO:0003677]; RNA binding [GO:0003723]			nucl (18)	nucl
473	W5Q2G6	ENSOARP00000016904.1	HNRNPK	RNA/DNA binding	54.42	5	2	2		50967	5.32477	regulation of transcription from RNA polymerase II promoter [GO:0006357]; RNA processing [GO:0006396]		DNA binding [GO:0003677]; RNA binding [GO:0003723]			nucl (20)	nucl
473	W5PGN1	ENSOARP00000009597.1	HNRNPK	RNA/DNA binding	54.42	5	2	2		51019	5.13727	regulation of transcription from RNA polymerase II promoter [GO:0006357]; RNA processing [GO:0006396]		DNA binding [GO:0003677]; RNA binding [GO:0003723]			nucl (19)	nucl
473	W5PYF6	ENSOARP00000015490.1		RNA/DNA binding	54.42	6	2	2		44401	5.58221	regulation of transcription from RNA polymerase II promoter [GO:0006357]; RNA processing [GO:0006396]		DNA binding [GO:0003677]; RNA binding [GO:0003723]			cyto_nucl (16.5)	cyto_nucl
103	W5NR98	ENSOARP00000000688.1		Histone H2B	132.25	28	7	7		15117	10.3389		nucleosome [GO:0000786]; nucleus [GO:0005634]	DNA binding [GO:0003677]; protein heterodimerization activity [GO:0046982]		SUBCELLULAR LOCATION: Chromosome {ECO:0000256|SAAS:SAAS00680978}. Nucleus {ECO:0000256|RuleBase:RU000451, ECO:0000256|SAAS:SAAS00593244}.	nucl (32)	nucl
103	W5QFQ8	ENSOARP00000021556.1	HIST1H2BG	Histone H2B	132.25	31	7	7		13906	10.3145		nucleosome [GO:0000786]; nucleus [GO:0005634]	DNA binding [GO:0003677]; protein heterodimerization activity [GO:0046982]		SUBCELLULAR LOCATION: Chromosome {ECO:0000256|SAAS:SAAS00680978}. Nucleus {ECO:0000256|RuleBase:RU000451, ECO:0000256|SAAS:SAAS00593244}.	nucl (32)	nucl
103	W5NRX3	ENSOARP00000000913.1	HIST1H2BG	Histone H2B	132.25	29	7	7		14793	10.3918		nucleosome [GO:0000786]; nucleus [GO:0005634]	DNA binding [GO:0003677]; protein heterodimerization activity [GO:0046982]		SUBCELLULAR LOCATION: Chromosome {ECO:0000256|SAAS:SAAS00680978}. Nucleus {ECO:0000256|RuleBase:RU000451, ECO:0000256|SAAS:SAAS00593244}.	nucl (32)	nucl
103	W5Q9Y2	ENSOARP00000019525.1	HIST1H2BG	Histone H2B	132.25	28	7	7		15189	10.2643		nucleosome [GO:0000786]; nucleus [GO:0005634]	DNA binding [GO:0003677]; protein heterodimerization activity [GO:0046982]		SUBCELLULAR LOCATION: Chromosome {ECO:0000256|SAAS:SAAS00680978}. Nucleus {ECO:0000256|RuleBase:RU000451, ECO:0000256|SAAS:SAAS00593244}.	nucl (32)	nucl
103	W5QHL3	ENSOARP00000022213.1	HIST1H2BG	Histone H2B	132.25	28	7	7		15254	10.2242		cytosol [GO:0005829]; nucleoplasm [GO:0005654]; nucleosome [GO:0000786]	DNA binding [GO:0003677]; protein heterodimerization activity [GO:0046982]		SUBCELLULAR LOCATION: Chromosome {ECO:0000256|SAAS:SAAS00680978}. Nucleus {ECO:0000256|RuleBase:RU000451, ECO:0000256|SAAS:SAAS00593244}.	nucl (32)	nucl
103	W5QAH2	ENSOARP00000019717.1	HIST1H2BG	Histone H2B	132.25	28	7	7		15334	10.2484		nucleosome [GO:0000786]; nucleus [GO:0005634]	DNA binding [GO:0003677]; protein heterodimerization activity [GO:0046982]		SUBCELLULAR LOCATION: Chromosome {ECO:0000256|SAAS:SAAS00680978}. Nucleus {ECO:0000256|RuleBase:RU000451, ECO:0000256|SAAS:SAAS00593244}.	nucl (32)	nucl
103	W5QAW7	ENSOARP00000019862.1	HIST1H2BG	Histone H2B	132.25	28	7	7		15510	10.6351		nucleosome [GO:0000786]; nucleus [GO:0005634]	DNA binding [GO:0003677]; protein heterodimerization activity [GO:0046982]		SUBCELLULAR LOCATION: Chromosome {ECO:0000256|SAAS:SAAS00680978}. Nucleus {ECO:0000256|RuleBase:RU000451, ECO:0000256|SAAS:SAAS00593244}.	nucl (32)	nucl
103	W5QA24	ENSOARP00000019567.1	HIST1H2BG	Histone H2B	132.25	28	7	7		15722	10.1955		nucleosome [GO:0000786]; nucleus [GO:0005634]	DNA binding [GO:0003677]; protein heterodimerization activity [GO:0046982]		SUBCELLULAR LOCATION: Chromosome {ECO:0000256|SAAS:SAAS00680978}. Nucleus {ECO:0000256|RuleBase:RU000451, ECO:0000256|SAAS:SAAS00593244}.	nucl (32)	nucl
42		ENSOARP00000013467.1	HIST1H4F	Histone H4	165.55	57	12	12		11367
42	W5QGB5	ENSOARP00000021764.1	HIST1H4F	Histone H4	165.55	57	12	12		11367	11.3629	DNA-templated transcription, initiation [GO:0006352]; nucleosome assembly [GO:0006334]	nucleosome [GO:0000786]; nucleus [GO:0005634]	DNA binding [GO:0003677]; protein heterodimerization activity [GO:0046982]		SUBCELLULAR LOCATION: Chromosome {ECO:0000256|SAAS:SAAS00846060}. Nucleus {ECO:0000256|SAAS:SAAS00846055}.	nucl (32)	nucl
42	W5PHH3	ENSOARP00000009890.1	HIST1H4F	Histone H4	165.55	56	12	12		11653	11.1956	DNA-templated transcription, initiation [GO:0006352]; nucleosome assembly [GO:0006334]	nucleosome [GO:0000786]; nucleus [GO:0005634]	DNA binding [GO:0003677]; protein heterodimerization activity [GO:0046982]		SUBCELLULAR LOCATION: Chromosome {ECO:0000256|SAAS:SAAS00846060}. Nucleus {ECO:0000256|SAAS:SAAS00846055}.	nucl (32)	nucl
42	W5QFP4	ENSOARP00000021542.1	HIST1H4F	Histone H4	165.55	56	12	12		11681	11.3629	DNA-templated transcription, initiation [GO:0006352]; nucleosome assembly [GO:0006334]	nucleosome [GO:0000786]; nucleus [GO:0005634]	DNA binding [GO:0003677]; protein heterodimerization activity [GO:0046982]		SUBCELLULAR LOCATION: Chromosome {ECO:0000256|SAAS:SAAS00846060}. Nucleus {ECO:0000256|SAAS:SAAS00846055}.	nucl (32)	nucl
42	W5QFR6	ENSOARP00000021564.1	HIST1H4F	Histone H4	165.55	55	12	12		11918	11.2156	DNA-templated transcription, initiation [GO:0006352]; nucleosome assembly [GO:0006334]	nucleosome [GO:0000786]; nucleus [GO:0005634]	DNA binding [GO:0003677]; protein heterodimerization activity [GO:0046982]		SUBCELLULAR LOCATION: Chromosome {ECO:0000256|SAAS:SAAS00846060}. Nucleus {ECO:0000256|SAAS:SAAS00846055}.	nucl (32)	nucl
42	W5QFN3	ENSOARP00000021531.1	HIST1H4F	Histone H4	165.55	54	12	12		11999	11.3629	DNA-templated transcription, initiation [GO:0006352]; nucleosome assembly [GO:0006334]	nucleosome [GO:0000786]; nucleus [GO:0005634]	DNA binding [GO:0003677]; protein heterodimerization activity [GO:0046982]		SUBCELLULAR LOCATION: Chromosome {ECO:0000256|SAAS:SAAS00846060}. Nucleus {ECO:0000256|SAAS:SAAS00846055}.	nucl (32)	nucl
42	W5QFN7	ENSOARP00000021535.1	HIST1H4F	Histone H4	165.55	54	12	12		12075	11.3629	DNA-templated transcription, initiation [GO:0006352]; nucleosome assembly [GO:0006334]	nucleosome [GO:0000786]; nucleus [GO:0005634]	DNA binding [GO:0003677]; protein heterodimerization activity [GO:0046982]		SUBCELLULAR LOCATION: Chromosome {ECO:0000256|SAAS:SAAS00846060}. Nucleus {ECO:0000256|SAAS:SAAS00846055}.	nucl (32)	nucl
42	W5PHM4	ENSOARP00000009941.1	HIST1H4F	Histone H4	165.55	54	12	12		12128	11.4802	DNA-templated transcription, initiation [GO:0006352]; nucleosome assembly [GO:0006334]	nucleosome [GO:0000786]; nucleus [GO:0005634]	DNA binding [GO:0003677]; protein heterodimerization activity [GO:0046982]		SUBCELLULAR LOCATION: Chromosome {ECO:0000256|SAAS:SAAS00846060}. Nucleus {ECO:0000256|SAAS:SAAS00846055}.	nucl (32)	nucl
43		ENSOARP00000010254.1	H3F3A	Histone H3	183.15	37	13	2		15328
43	W5Q8W8	ENSOARP00000019160.1	H3F3A	Histone H3	183.15	37	13	2		15328	11.2693		nucleosome [GO:0000786]; nucleus [GO:0005634]	DNA binding [GO:0003677]; protein heterodimerization activity [GO:0046982]		SUBCELLULAR LOCATION: Chromosome {ECO:0000256|SAAS:SAAS00690744}. Nucleus {ECO:0000256|SAAS:SAAS00690742}.	nucl (32)	nucl
24	W5PHI6	ENSOARP00000009903.1		Histone h3	186.49	41	13	5		15822	10.8322		nucleosome [GO:0000786]; nucleus [GO:0005634]	DNA binding [GO:0003677]; protein heterodimerization activity [GO:0046982]		SUBCELLULAR LOCATION: Chromosome {ECO:0000256|SAAS:SAAS00690744}. Nucleus {ECO:0000256|SAAS:SAAS00690742}.	nucl (29)	nucl
transcription and translation factors
138	W5P694	ENSOARP00000005948.1	RPLP2	Ribosomal protein lateral stalk subunit P2	135.12	26	5	5		11648	4.52911	translational elongation [GO:0006414]	ribosome [GO:0005840]	structural constituent of ribosome [GO:0003735]			mito (11.5)	cyto_E.R
141	W5PN84	ENSOARP00000011910.1	EEF2	eukaryotic translation elongation factor	193.95	18	17	15	R.KIWCFGPDGTGPNILTDITK.G R.YLAEKYEWDVAEAR.K R.CLYASVLTAQPR.L R.GHVFEETQVAGTPMFVVK.A K.ARPFPDGLAEDIDKGEVSAR.Q K.AYLPVNESFGFTADLR.S R.RCLYASVLTAQPR.L K.SDPVVSYRETVSEESNVLCLSK.S R.VFSGLVSTGLK.V R.SAPEAR.S K.IWCFGPDGTGPNILTDITK.G K.KSDPVVSYR.E M.VNFTVDQIR.A K.STLTDSLVCKAGIIASAR.A K.AGIIASAR.A	108207	8.55426	hematopoietic progenitor cell differentiation [GO:0002244]; positive regulation of translation [GO:0045727]; translational elongation [GO:0006414]	aggresome [GO:0016235]; cytosol [GO:0005829]; extracellular matrix [GO:0031012]; plasma membrane [GO:0005886]; polysome [GO:0005844]	cadherin binding [GO:0045296]; GTPase activity [GO:0003924]; GTP binding [GO:0005525]; protein kinase binding [GO:0019901]			mito (16.5)	cyto
165	W5PQC5	ENSOARP00000012652.1	RPLP0	60S acidic ribosomal protein P0	94.93	13	4	2	K.TSFFQALGITTK.I K.IIQLLDDYPK.C	33998	9.25043	cellular response to interleukin-4 [GO:0071353]; ribosome biogenesis [GO:0042254]	dendrite [GO:0030425]; ribosome [GO:0005840]				cysk (12)	cyto
182	W5P1S6	ENSOARP00000004375.1	RPN1	ribophorin I	189.73	22	11	11	K.SLETEHKALTSEVALLQSR.L R.LVDHVFDEQVIDSLTVK.I R.YDYQRQPDSGVSSVR.S K.VACITEQVLTLVNKR.L K.ALTSEVALLQSR.L K.QFVVFEGNHYFYSPYPTK.T R.FPLFGGWK.T R.SEDLLDYGPFRDVPAYSQDTFK.V K.TILPAAAQDVYYR.D R.SFKTILPAAAQDVY.Y	66073	9.23346	protein glycosylation [GO:0006486]	endoplasmic reticulum membrane [GO:0005789]; integral component of membrane [GO:0016021]; rough endoplasmic reticulum [GO:0005791]	dolichyl-diphosphooligosaccharide-protein glycotransferase activity [GO:0004579]		SUBCELLULAR LOCATION: Endoplasmic reticulum membrane {ECO:0000256|RuleBase:RU361143}; Single-pass type I membrane protein {ECO:0000256|RuleBase:RU361143}.	nucl (25.5)	E.R_mem
201	W5PUJ4	ENSOARP00000014126.1	SYNCRIP	synaptotagmin binding cytoplasmic	79.09	2	2	2		71175	8.57867	cellular response to interferon-gamma [GO:0071346]; CRD-mediated mRNA stabilization [GO:0070934]; negative regulation of translation [GO:0017148]	catalytic step 2 spliceosome [GO:0071013]; CRD-mediated mRNA stability complex [GO:0070937]; GAIT complex [GO:0097452]; histone pre-mRNA 3'end processing complex [GO:0071204]	poly(A) binding [GO:0008143]			nucl (31.5)	nucl
208	W5PNV0	ENSOARP00000012126.1	RPL12	ribosomal protein L12	107.5	24	4	4		20825	10.1164	translation [GO:0006412]	ribosome [GO:0005840]	structural constituent of ribosome [GO:0003735]			cyto (21)	cyto
222	W5P4X4	ENSOARP00000005477.1		RNA binding	101.34	5	4	4		34097	9.16095			RNA binding [GO:0003723]			nucl (32)	nucl
222	W5PM47	ENSOARP00000011522.1		RNA binding	101.34	5	4	4		34127	9.20319			RNA binding [GO:0003723]			nucl (32)	nucl
255	W5PBP1	ENSOARP00000007852.1	RPS14	ribosomal	78.86	12	2	2		17258	10.1932	translation [GO:0006412]	ribosome [GO:0005840]	structural constituent of ribosome [GO:0003735]			cyto (24)	E.R
263	W5Q8Q7	ENSOARP00000019099.1	RPN2	ribophorin II	151.15	12	7	4	R.YHVPVVVVPEGSPSYTQEQAVLR.L R.LQVTNVLSQPLTQATVKLEHAK.S K.KNFESLSEAFSVASAAAALSENR.Y R.LQVTNVLSQPLTQATVK.L	70602	5.56244	protein N-linked glycosylation [GO:0006487]	integral component of membrane [GO:0016021]; oligosaccharyltransferase complex [GO:0008250]				E.R. (11)	E.R_mem			TRANSMEM 536 556 Helical. {ECO:0000256|SAM:Phobius}.; TRANSMEM 568 589 Helical. {ECO:0000256|SAM:Phobius}.; TRANSMEM 601 618 Helical. {ECO:0000256|SAM:Phobius}.		SIGNAL 1 18 {ECO:0000256|SAM:SignalP}.
277	W5Q0L1	ENSOARP00000016247.1	EEF1G	eukaryotic translation elongation factor	91.35	8	3	2		63421	8.66644	response to virus [GO:0009615]	endoplasmic reticulum [GO:0005783]	cadherin binding [GO:0045296]; translation elongation factor activity [GO:0003746]			mito (25)	E.R
325	W5PQC5	ENSOARP00000012652.1		ribosomal	83.71	11	3	2		33998	9.25043	cellular response to interleukin-4 [GO:0071353]; ribosome biogenesis [GO:0042254]	dendrite [GO:0030425]; ribosome [GO:0005840]				cysk (12)	cyto
335	W5PRH3	ENSOARP00000013052.1	EIF6	eukaryotic translation initiation factor	65.9	16	3	3		26644	4.67767	mature ribosome assembly [GO:0042256]; positive regulation of translation [GO:0045727]; regulation of fatty acid biosynthetic process [GO:0042304]; regulation of glycolytic process [GO:0006110]; regulation of megakaryocyte differentiation [GO:0045652]; regulation of reactive oxygen species metabolic process [GO:2000377]; response to insulin [GO:0032868]; ribosomal large subunit biogenesis [GO:004…	cytoplasm [GO:0005737]; lamin filament [GO:0005638]; nucleolus [GO:0005730]	ribosomal large subunit binding [GO:0043023]; ribosome binding [GO:0043022]; translation initiation factor activity [GO:0003743]		SUBCELLULAR LOCATION: Cytoplasm {ECO:0000256|HAMAP-Rule:MF_03132}. Nucleus, nucleolus {ECO:0000256|HAMAP-Rule:MF_03132}. Note=Shuttles between cytoplasm and nucleus/nucleolus. {ECO:0000256|HAMAP-Rule:MF_03132}.	extr (12)	cyto_nucl
341	W5PPH6	ENSOARP00000012352.1	RPS3	ribosomal protein S3	108.31	17	6	3	R.FGFPEGSVELYAEKVATR.G R.VTPTRTEIIILATR.T R.GLCAIAQAESLR.Y	31047	10.278	cellular response to hydrogen peroxide [GO:0070301]; cellular response to tumor necrosis factor [GO:0071356]; chromosome segregation [GO:0007059]; DNA damage response, detection of DNA damage [GO:0042769]; negative regulation of DNA repair [GO:0045738]; negative regulation of protein ubiquitination [GO:0031397]; negative regulation of translation [GO:0017148]; positive regulation of activated T c…	cytosolic small ribosomal subunit [GO:0022627]; endoplasmic reticulum [GO:0005783]; extracellular matrix [GO:0031012]; mitochondrial inner membrane [GO:0005743]; mitochondrial matrix [GO:0005759]; mitotic spindle [GO:0072686]; NF-kappaB complex [GO:0071159]; nucleolus [GO:0005730]; polysome [GO:0005844]; ruffle membrane [GO:0032587]	DNA-(apurinic or apyrimidinic site) lyase activity [GO:0003906]; endodeoxyribonuclease activity [GO:0004520]; Hsp70 protein binding [GO:0030544]; Hsp90 protein binding [GO:0051879]; microtubule binding [GO:0008017]; mRNA binding [GO:0003729]; oxidized purine DNA binding [GO:0032357]; oxidized pyrimidine DNA binding [GO:0032358]; protein complex binding [GO:0032403]; protein kinase A binding [GO:0…			mito (18)	cyto				yes
385	W5Q3Z8	ENSOARP00000017437.1		ribosomal	79.23	12	3	2	R.IVEPYIAWGYPNLK.S R.IALTDNALIAR.S	29267	10.6776						cyto (17)	cyto
394	W5NWR3	ENSOARP00000002610.1		ribosomal protein	99.99	16	5	3	R.AIVAIENPADVSVISSR.N R.FTPGTFTNQIQAAFREPR.L R.YVDIAIPCNNK.E	32364	4.86591	translation [GO:0006412]	small ribosomal subunit [GO:0015935]	structural constituent of ribosome [GO:0003735]		SUBCELLULAR LOCATION: Cytoplasm {ECO:0000256|SAAS:SAAS00721596}.	cyto (20.5)	cyto
396	W5P416	ENSOARP00000005168.1	SF3B3	splicing factor 3b subunit 3	99.12	4	5	5	R.TVLDPVTGDLSDTRTR.Y K.AGNGQWASVIR.V R.FLAVGLVDNTVR.I R.TVLDPVTGDLSDTR.T R.SVAGGFVYTYK.L	135951	5.17084	negative regulation of protein catabolic process [GO:0042177]	catalytic step 2 spliceosome [GO:0071013]; nucleolus [GO:0005730]; U12-type spliceosomal complex [GO:0005689]	nucleic acid binding [GO:0003676]; protein complex binding [GO:0032403]			plas (28)	nucl
601		ENSOARP00000009409.1	RPL30	ribosomal protein L30	66.61	24	2	2	K.LVILANNCPALR.K R.VCTLAIIDPGDSDIIR.S	12784
601	W5PMC5	ENSOARP00000011600.1		ribosomal	66.61	24	2	2	K.LVILANNCPALR.K R.VCTLAIIDPGDSDIIR.S	12784	9.65399	translation [GO:0006412]	ribosome [GO:0005840]	structural constituent of ribosome [GO:0003735]			cyto (19)	cyto
644	W5QEE9	ENSOARP00000021097.1		tRNA binding	47.83	6	3	2		35139	8.95465			tRNA binding [GO:0000049]			cyto (18.5)	cyto
644	W5PH60	ENSOARP00000009777.1		tRNA binding	47.83	6	3	2		35877	9.23041			tRNA binding [GO:0000049]			cyto (14)	cyto
644	W5PFK3	ENSOARP00000009218.1		tRNA binding	47.83	8	3	2		29020	8.83746			tRNA binding [GO:0000049]			cyto (24.5)	cyto
660	W5P4I4	ENSOARP00000005337.1		Ribosomal protein L27/L41 mito	72.77	34	3	3	K.QLFLETAAPAIEKDFR.A MGLLSGAARALVR.G W.YGFEPTQEGKLFQLYPK.N	15148	9.8819						mito (13)	mito
662	W5PG50	ENSOARP00000009415.1	SRSF7	serine and arginine rich splicing factor	46.32	12	2	2	R.AFSYYGPLR.T R.NPPGFAFVEFEDPRDAEDAVR.G	27762	11.8444	cellular response to leukemia inhibitory factor [GO:1990830]; negative regulation of mRNA splicing, via spliceosome [GO:0048025]; RNA splicing [GO:0008380]	nucleoplasm [GO:0005654]	protein domain specific binding [GO:0019904]; RNA binding [GO:0003723]; zinc ion binding [GO:0008270]			nucl (26.5)	nucl
676	W5NZ96	ENSOARP00000003494.1		ribosomal protein	49.5	20	3	2	G.LAPDLPEDLYHLIKK.A K.KGLTLSQIGVGVILR.D	17291	10.1802	translation [GO:0006412]	ribosome [GO:0005840]	structural constituent of ribosome [GO:0003735]			cyto (21)	cyto
831	W5NRL8	ENSOARP00000000808.1	EIF3A	eukaryotic translation initiation factor	59.82	2	4	2	S.LVPFVDAFQLER.A R.NQLTAMSSVLAK.A	164953	6.18683	formation of cytoplasmic translation initiation complex [GO:0001732]; formation of translation preinitiation complex [GO:0001731]; IRES-dependent viral translational initiation [GO:0075522]; regulation of translational initiation [GO:0006446]; viral translational termination-reinitiation [GO:0075525]	cytosol [GO:0005829]; eukaryotic 43S preinitiation complex [GO:0016282]; eukaryotic 48S preinitiation complex [GO:0033290]; eukaryotic translation initiation factor 3 complex, eIF3m [GO:0071541]; nucleolus [GO:0005730]	translation initiation factor activity [GO:0003743]		SUBCELLULAR LOCATION: Cytoplasm {ECO:0000256|HAMAP-Rule:MF_03000, ECO:0000256|SAAS:SAAS00535959}.	nucl (20.5)	cyto
1000	W5PD64	ENSOARP00000008376.1	ARL8B	ADP-ribosylation factor-like protein	80.28	22	2	2	R.DLPNALDEKQLIEK.M R.NELHNLLDKPQLQGIPVLVLGNKR.D	20413	8.67743	chromosome segregation [GO:0007059]; lysosome localization [GO:0032418]; small GTPase mediated signal transduction [GO:0007264]	lysosomal membrane [GO:0005765]; midbody [GO:0030496]; spindle midzone [GO:0051233]	alpha-tubulin binding [GO:0043014]; beta-tubulin binding [GO:0048487]; GDP binding [GO:0019003]; GTP binding [GO:0005525]			cyto (20)	cyto
1175	W5P114	ENSOARP00000004113.1	RPS5	ribosomal protein S5	60.5	14	2	2	K.TIAECLADELINAAK.G R.VNQAIWLLCTGAR.E	22876	9.7337	regulation of translational fidelity [GO:0006450]; translation [GO:0006412]	cytosolic small ribosomal subunit [GO:0022627]; extracellular matrix [GO:0031012]	mRNA binding [GO:0003729]; structural constituent of ribosome [GO:0003735]			cyto (29)	cyto
1905	W5NQ14	ENSOARP00000000254.1	EIF3I	eukaryotic translation initiation factor	61.04	15	3	2	R.LWDCETGKQLALLK.T K.TFRTERPVNSAALSPNYDHVVLGGGQEAMD.V	36470	5.37885	formation of translation preinitiation complex [GO:0001731]; regulation of translational initiation [GO:0006446]	eukaryotic 43S preinitiation complex [GO:0016282]; eukaryotic 48S preinitiation complex [GO:0033290]; eukaryotic translation initiation factor 3 complex, eIF3m [GO:0071541]	translation initiation factor activity [GO:0003743]		SUBCELLULAR LOCATION: Cytoplasm {ECO:0000256|HAMAP-Rule:MF_03008, ECO:0000256|SAAS:SAAS00535901}.	cyto (22.5)	cyto
blood related proteins
20	W5PWE9	ENSOARP00000014782.1	ALB	serum albumin precursor	298.03	68	44	43	K.ADFTDVTKIVTDLTK.V K.ELTEFAKTCVADESHAGCDK.S K.HLVDEPQNLIKK.N K.NCELFEKHGEYGFQNALIVR.Y R.KAPQVSTPTLVEISR.S K.HGEYGFQNALIVR.Y R.LAKEYEATLEDCCAK.D K.APQVSTPTLVEISR.S K.TCVADESHAGCDKSLHTLFGDELCK.V K.ADFTDVTKIVTDLTK.V R.RHPEYAVSVLLR.L K.HLVDEPQNLIK.K K.FFTFHADICTLPDTEK.Q K.SLHTLFGDELCKVATLR.E K.NYQEAKDVFLGSFLYEYSR.R K.NCELFEKHGEYGFQNALIVR.Y R.RHPYFYAPELLYYANK.Y K.YICDHQDALSSK.L K.YNGVFQECCQAEDKGACLLP…	69365	5.79388	cellular response to starvation [GO:0009267]; hemolysis by symbiont of host erythrocytes [GO:0019836]; maintenance of mitochondrion location [GO:0051659]; negative regulation of apoptotic process [GO:0043066]	endoplasmic reticulum [GO:0005783]; extracellular exosome [GO:0070062]; Golgi apparatus [GO:0005794]; myelin sheath [GO:0043209]; protein complex [GO:0043234]	chaperone binding [GO:0051087]; DNA binding [GO:0003677]; fatty acid binding [GO:0005504]; identical protein binding [GO:0042802]; oxygen binding [GO:0019825]; pyridoxal phosphate binding [GO:0030170]; toxic substance binding [GO:0015643]		SUBCELLULAR LOCATION: Secreted {ECO:0000256|PROSITE-ProRule:PRU00769}.	extr (29)	extr					SIGNAL 1 18 {ECO:0000256|SAM:SignalP}.
82	W5PF65	ENSOARP00000009080.1	TF	transferrin	244.44	39	26	23	K.SVDDYHGCHLAKVPSHAVVAR.T K.TYDSYLGDDYVR.A R.LYKELPDPQESIQR.A R.AAASFFSASCVPCADQSSFPK.L K.ASDADLNWNNLKGK.K R.LYKELPDPQESIQR.A K.KTYDSYLGDDYVR.A K.CACSNHEPYFGYAGAFK.C K.AVGDAENCYLAR.A K.INNCKFDEYFSAGCAPGSQR.N K.GTDKCACSNHEPYFGYAGAFK.C R.IFENGPFVSCVKK.T R.ILKEQQANFGK.A K.AVTDCTSNFCLFQSTSK.D R.KAVGDAENCYLAR.A K.KGTDFNLNELK.G K.IVKGEADAMSLDGGYLYIAGK.C K.ECVPNSNERYYGYTGAFR.C R.TAGWNIPMGLLYSK.I R.SAGWN…	77340	6.40656	cellular iron ion homeostasis [GO:0006879]; cellular response to iron ion [GO:0071281]; ferrous iron import across plasma membrane [GO:0098707]; positive regulation of receptor-mediated endocytosis [GO:0048260]	apical plasma membrane [GO:0016324]; basal plasma membrane [GO:0009925]; clathrin-coated pit [GO:0005905]; early endosome [GO:0005769]; endocytic vesicle [GO:0030139]; extracellular space [GO:0005615]; extrinsic component of external side of plasma membrane [GO:0031232]; HFE-transferrin receptor complex [GO:1990712]; late endosome [GO:0005770]; perinuclear region of cytoplasm [GO:0048471]; recycl…	ferric iron binding [GO:0008199]; ferric iron transmembrane transporter activity [GO:0015091]; ferrous iron binding [GO:0008198]; transferrin receptor binding [GO:1990459]			extr (24)	extr_plas					SIGNAL 1 19 {ECO:0000256|SAM:SignalP}.
107	W5P9E2	ENSOARP00000007050.1		serpin domain	176.76	38	15	4	K.YYLASVESADFK.N R.FKVEESYDLVPTLK.A R.KMINSWVESQTNER.I R.DLVVSTVVHK.C	46997	5.30695		extracellular space [GO:0005615]				cyto (11)	extr
136	W5P9M9	ENSOARP00000007138.1		serpin domain	174.14	28	14	2	K.QTDSFNFVSLEDVQAK.I D.SFNFVSLEDVQAK.I	44388	5.8371		extracellular space [GO:0005615]				cyto (14)	extr
177	W5PAL2	ENSOARP00000007472.1	SERPINB10	serpin family B member 10	123.76	27	7	6	K.ILNLLPDDAVGPTTR.M K.GVWEHQFLVQNTTEK.S K.SINQFALEFSK.K D.FSGMSSRNLFLSNVFHK.S K.FKLEETYDLK.S N.VGKPEEIHSYFQTLTSEINSSSHACILK.T	44912	5.85223		extracellular space [GO:0005615]				nucl (19)	extr
180	W5QGG0	ENSOARP00000021809.1	TFRC	transferrin receptor	178.8	19	14	13	K.SALSDRLDAIDFTR.A K.VSASPLLYSLIEK.I K.GFEELDRYIIVGAQR.D R.AIKMLNENSYVPR.E K.SSVGTSLLLTLAR.I K.VEYHLLSPYVSPR.E R.ADIRDMGLNMQWLYSAR.G R.LFQNMQGDCPR.T R.AAAEVAGQLVMK.L K.DSSLAFYIESQLR.D R.IFNVFGVIK.G R.IFNVFGVIKGFEELDR.Y N.ENSYVPR.E	85742	5.91547	cellular iron ion homeostasis [GO:0006879]; cellular response to drug [GO:0035690]; cellular response to leukemia inhibitory factor [GO:1990830]; iron ion import [GO:0097286]; osteoclast differentiation [GO:0030316]; positive regulation of B cell proliferation [GO:0030890]; positive regulation of bone resorption [GO:0045780]; positive regulation of isotype switching [GO:0045830]; positive regulat…	basolateral plasma membrane [GO:0016323]; clathrin-coated pit [GO:0005905]; early endosome [GO:0005769]; endosome membrane [GO:0010008]; external side of plasma membrane [GO:0009897]; extracellular exosome [GO:0070062]; HFE-transferrin receptor complex [GO:1990712]; integral component of plasma membrane [GO:0005887]; perinuclear region of cytoplasm [GO:0048471]; recycling endosome [GO:0055037]	double-stranded RNA binding [GO:0003725]; protein homodimerization activity [GO:0042803]; transferrin receptor activity [GO:0004998]; transferrin transmembrane transporter activity [GO:0033570]			plas (15)	plas			TRANSMEM 68 91 Helical. {ECO:0000256|SAM:Phobius}.
183	W5P9U7	ENSOARP00000007206.1		serpin domain	86.76	5	3	3		51638	6.5871		extracellular space [GO:0005615]				cyto (15.5)	extr
231	W5QAB1	ENSOARP00000019654.1	HPX	hemopexin	82.11	5	2	2		51933	6.54791	heme metabolic process [GO:0042168]; hemoglobin metabolic process [GO:0020027]; positive regulation of humoral immune response mediated by circulating immunoglobulin [GO:0002925]; positive regulation of immunoglobulin production [GO:0002639]; positive regulation of interferon-gamma-mediated signaling pathway [GO:0060335]; positive regulation of tyrosine phosphorylation of STAT protein [GO:0042531]	extracellular space [GO:0005615]	metal ion binding [GO:0046872]			extr (21)	extr					SIGNAL 1 23 {ECO:0000256|SAM:SignalP}.
252	W5QCY8	ENSOARP00000020586.1		globin like	111.06	48	6	5	R.FFEHFGDLSNADAVMNNPK.V R.LLGNVLVVVLAR.H K.VKVDEVGAEALGR.L R.HHGNEFTPVLQADFQK.V R.LLVVYPWTQRF.F	16175	6.71796		hemoglobin complex [GO:0005833]	heme binding [GO:0020037]; iron ion binding [GO:0005506]; oxygen binding [GO:0019825]; oxygen carrier activity [GO:0005344]			cyto (28.5)	cyto
278	W5P8Y7	ENSOARP00000006895.1	SERPINB12	serpin family B member 12	139.83	30	8	7	R.VGFVDELKAQILELPYTK.G K.SRQEINFWVESQSQGK.I K.ADLTGISPSPSLYLSK.V T.LQTESSKDESGLLSCYFGQLLSK.L K.DSINNKTVLVLVNAVYFK.A K.VVHKTFVEVDENGTQAVAASG.V R.IKVDYTLSIANR.L	47869	5.91632	hematopoietic progenitor cell differentiation [GO:0002244]	extracellular space [GO:0005615]	serine-type endopeptidase inhibitor activity [GO:0004867]			cyto (15)	extr
367	W5PMR1	ENSOARP00000011736.1		globin	82.63	15	2	2	K.AVGHLDDLPGTLSDLSDLHAHK.L A.MFLSFPTTK.T	15254	9.72028		hemoglobin complex [GO:0005833]	heme binding [GO:0020037]; iron ion binding [GO:0005506]; oxygen binding [GO:0019825]; oxygen carrier activity [GO:0005344]			mito (14)	extr
401	W5QAU1	ENSOARP00000019836.1	HMOX1	heme oxygenase 1	93.82	23	4	4	R.LQEVGRAEPELLVAHAYTR.Y R.NKENPVYTPLYFPEELHR.R R.YLGDLSGGQVLK.K R.AALEQDMAFWYGPR.W	30850	9.258	cellular iron ion homeostasis [GO:0006879]; cellular response to arsenic-containing substance [GO:0071243]; cellular response to cadmium ion [GO:0071276]; cellular response to cisplatin [GO:0072719]; cellular response to heat [GO:0034605]; cellular response to hypoxia [GO:0071456]; erythrocyte homeostasis [GO:0034101]; heme catabolic process [GO:0042167]; heme oxidation [GO:0006788]; negative reg…	endoplasmic reticulum [GO:0005783]; nucleus [GO:0005634]; perinuclear region of cytoplasm [GO:0048471]	heme binding [GO:0020037]; heme oxygenase (decyclizing) activity [GO:0004392]; protein homodimerization activity [GO:0042803]			cyto_nucl (18)	E.R_nucl
480	W5NRI1	ENSOARP00000000771.1		alpha 2 macroglobin	95.1	8	5	3	R.TGIPIVTSPYQIHFTK.T Q.ALPYNTQGNSNNYLHLSVPR.V R.RISLTHSLTR.V	75003	8.70831	complement activation [GO:0006956]		endopeptidase inhibitor activity [GO:0004866]			extr (19)	extr					SIGNAL 1 23 {ECO:0000256|SAM:SignalP}.
520	W5Q8F8	ENSOARP00000019000.1	CPOX	coproporphyrinogen oxidase	82.51	10	4	2	R.GIGGIFFDDLDSPSKEEVFR.F K.EAEILEVLR.H	44615	6.5379	heme biosynthetic process [GO:0006783]	cytosol [GO:0005829]; membrane [GO:0016020]; mitochondrion [GO:0005739]	coproporphyrinogen oxidase activity [GO:0004109]; protein homodimerization activity [GO:0042803]; structural constituent of eye lens [GO:0005212]			cyto (8.5)	mito_mem				yes		1
678	Q6QAT4	ENSOARP00000004039.1	B2M	beta-2-microglobulin	61.61	12	3	2	R.IPEVQVYSR.H A.IQRIPEVQVYSR.H	13464	6.03802	antigen processing and presentation of endogenous peptide antigen via MHC class I [GO:0019885]; antigen processing and presentation of exogenous protein antigen via MHC class Ib, TAP-dependent [GO:0002481]; cellular response to iron(III) ion [GO:0071283]; ferric iron import [GO:0033216]; immune response [GO:0006955]; iron ion homeostasis [GO:0055072]; negative regulation of neuron projection deve…	cytosol [GO:0005829]; external side of plasma membrane [GO:0009897]; extracellular space [GO:0005615]; Golgi apparatus [GO:0005794]; HFE-transferrin receptor complex [GO:1990712]; MHC class I protein complex [GO:0042612]	identical protein binding [GO:0042802]		SUBCELLULAR LOCATION: Secreted {ECO:0000250}.	extr (30)	extr					SIGNAL 1 20 {ECO:0000250}.
853	W5P529	ENSOARP00000005532.1		serpin domain	42.97	9	2	2	K.GKIPNLLPEGSVNVDTK.M R.GNTADQIAQVLQFNQVGVHK.G	46171	5.60248	negative regulation of apoptotic process [GO:0043066]	extracellular space [GO:0005615]	serine-type endopeptidase inhibitor activity [GO:0004867]			mito (21.5)	extr
1223	W5Q5A6	ENSOARP00000017896.1	FGG	fibrinogen gamma chain	67.1	6	2	2	K.IHLISTQSTIPYVLR.I K.ESGLYFIRPLK.A	49279	5.74371	blood coagulation, fibrin clot formation [GO:0072378]; cell-matrix adhesion [GO:0007160]; fibrinolysis [GO:0042730]; negative regulation of endothelial cell apoptotic process [GO:2000352]; negative regulation of extrinsic apoptotic signaling pathway via death domain receptors [GO:1902042]; plasminogen activation [GO:0031639]; platelet aggregation [GO:0070527]; positive regulation of ERK1 and ERK2…	external side of plasma membrane [GO:0009897]; fibrinogen complex [GO:0005577]; platelet alpha granule [GO:0031091]	cell adhesion molecule binding [GO:0050839]; protein binding, bridging [GO:0030674]; receptor binding [GO:0005102]; structural molecule activity [GO:0005198]			extr (29)	extr					SIGNAL 1 24 {ECO:0000256|SAM:SignalP}.
2725	W5PMR1	ENSOARP00000011736.1		globin or haemoglobin like	39.96	22	2	2		15254	9.72028		hemoglobin complex [GO:0005833]	heme binding [GO:0020037]; iron ion binding [GO:0005506]; oxygen binding [GO:0019825]; oxygen carrier activity [GO:0005344]			mito (14)	extr
3005	W5PZS7	ENSOARP00000015963.1	SERPINA1	serpin family A member 1	50.6	6	2	2	K.LVDTFLEDVKNLYHSK.A K.LSISETYDLK.T	46013	5.77814		endoplasmic reticulum [GO:0005783]; extracellular space [GO:0005615]; Golgi apparatus [GO:0005794]	identical protein binding [GO:0042802]; protease binding [GO:0002020]; serine-type endopeptidase inhibitor activity [GO:0004867]			extr (14)	E.R_extr					SIGNAL 1 24 {ECO:0000256|SAM:SignalP}.
	W5NUD6	ENSOARP00000001780.1	A2ML1	alpha-2-macroglobulin like 1	352.63	41	71	68	R.YTYGKPVQGVVHVSVCQKPYIYR.Y K.TRHLHCSSFLVPLPSGGTEEVATVR.V R.QQNGIFIQTDKPVYSPGQEVHFR.I K.SAQNFQHTFNVQAANR.L R.MQGLKGSFSLPLVFNSR.L R.IVTLTSTFVPVNDQYSIVELQDPNNNR.I R.LSEKIDVFSFFQNVGLK.I R.NYLVALPAHLKFPSTQR.V R.GKVASESISLEVPEDVVPDSAK.A K.YAATAYVQSKEVNVAVK.S K.SAQNFQHTFNVQAANRLVFQQK.M K.QQNAYGGFSSTQDTVVALQALAK.Y K.TFGTFIVEEYVLPK.F K.AFVPLKGGSDTLIKPVLVKPEGVLVEK.T K.MLSGFSPVEGTNQLLLQQPLVK.K K.THTLLQQFGL…	162799	5.98114		extracellular space [GO:0005615]	endopeptidase inhibitor activity [GO:0004866]			plas (10)	extr					SIGNAL 1 18 {ECO:0000256|SAM:SignalP}.
other functions
2860	W5P246	ENSOARP00000004495.1	TM9SF2	transmembrane 9 superfamily member ...	59.71	5	2	2	R.FCNPGFPIGCYITDKGHAK.D K.RPSENLGQVLFGER.I	76134	7.47968		integral component of membrane [GO:0016021]				plas (27)	plas			TRANSMEM 304 326 Helical. {ECO:0000256|RuleBase:RU363079}.; TRANSMEM 367 394 Helical. {ECO:0000256|RuleBase:RU363079}.; TRANSMEM 400 425 Helical. {ECO:0000256|RuleBase:RU363079}.; TRANSMEM 437 460 Helical. {ECO:0000256|RuleBase:RU363079}.; TRANSMEM 466 496 Helical. {ECO:0000256|RuleBase:RU363079}.; TRANSMEM 527 550 Helical. {ECO:0000256|RuleBase:RU363079}.; TRANSMEM 556 584 Helical. {ECO:0000256|…
926	W5PER3	ENSOARP00000008927.1	TM9SF3	transmembrane 9 superfamily member...	64.03	2	2	2		62927	7.46539		integral component of membrane [GO:0016021]				plas (32)	plas			TRANSMEM 179 201 Helical. {ECO:0000256|RuleBase:RU363079}.; TRANSMEM 245 270 Helical. {ECO:0000256|RuleBase:RU363079}.; TRANSMEM 282 304 Helical. {ECO:0000256|RuleBase:RU363079}.; TRANSMEM 316 340 Helical. {ECO:0000256|RuleBase:RU363079}.; TRANSMEM 346 368 Helical. {ECO:0000256|RuleBase:RU363079}.; TRANSMEM 403 425 Helical. {ECO:0000256|RuleBase:RU363079}.; TRANSMEM 437 463 Helical. {ECO:0000256|…
420	W5Q4H1	ENSOARP00000017611.1	TMED7		69.32	16	4	2	A.SEITFELPDNAK.Q K.QCFYEDITQGTK.C	25322	6.10553		integral component of membrane [GO:0016021]			SUBCELLULAR LOCATION: Membrane {ECO:0000256|RuleBase:RU003827}; Single-pass type I membrane protein {ECO:0000256|RuleBase:RU003827}.	extr (19)	extr_mem			TRANSMEM 187 209 Helical. {ECO:0000256|SAM:Phobius}.		SIGNAL 1 35 {ECO:0000256|SAM:SignalP}.
365	W5NSG2	ENSOARP00000001102.1	TMEM43	transmembrane protein 43	105.58	15	5	3	R.FFLSAGLIDKVDNFK.T K.SGDTLLLLHHGDFSAEEVFRR.E K.LLSDPNYGVHLPAVK.L	44541	8.93805	nuclear membrane organization [GO:0071763]	endoplasmic reticulum lumen [GO:0005788]; integral component of nuclear inner membrane [GO:0005639]	protein self-association [GO:0043621]			plas (28)	E.R_nucl			TRANSMEM 33 51 Helical. {ECO:0000256|SAM:Phobius}.; TRANSMEM 309 330 Helical. {ECO:0000256|SAM:Phobius}.; TRANSMEM 350 369 Helical. {ECO:0000256|SAM:Phobius}.; TRANSMEM 374 394 Helical. {ECO:0000256|SAM:Phobius}.
658	W5QDU4	ENSOARP00000020892.1	TTC38	tetratricopeptide repeat domain 38 ...	63.07	8	4	2	R.LFDATLTQYVK.W K.TQPLTHREQLHVSAVETFAK.G	51848	6.02069						nucl (11.5)	nucl
1015	W5PTS5	ENSOARP00000013856.1	CISD1	CDGSH iron sulfur domain 1	81.8	31	2	2	K.VVHAFDMEDLGDKAVYCR.C K.HNEETGDNVGPLIIK.K	12169	9.01569	regulation of cellular respiration [GO:0043457]	integral component of membrane [GO:0016021]; mitochondrial outer membrane [GO:0005741]	2 iron, 2 sulfur cluster binding [GO:0051537]; identical protein binding [GO:0042802]			extr (12)	mito_mem			TRANSMEM 12 30 Helical. {ECO:0000256|SAM:Phobius}.
18	W5QD44	ENSOARP00000020642.1	UGT1A1	UDP-glucuronosyltransferase family 1	227.05	40	21	16	K.TYHTAYTLEDLNVAFRK.F R.HIEERLFCPYFYK.N K.YLSLPSVIFTR.G R.GVFCHYFEEGTQSPMALSYVPR.A F.CHYFEEGTQSPMALSYVPR.A R.LFCPYFYK.N K.FSDFQWK.V R.GVFCHYFEEGTQSP.M R.KFSDFQWK.V K.TYHTAYTLEDLNVA.F K.FSDFQWK.V A.FSDAMTFEQRVWNLIR.H R.NDFVLDYPRP.V K.NVEEIASQIL.Q R.AFLAFSDAMTFEQR.V K.TYHTAYTLEDL.N	49212	5.97064	metabolic process [GO:0008152]	integral component of membrane [GO:0016021]	glucuronosyltransferase activity [GO:0015020]		SUBCELLULAR LOCATION: Membrane {ECO:0000256|RuleBase:RU362059}; Single-pass membrane protein {ECO:0000256|RuleBase:RU362059}.	extr (20)	extr_mem					SIGNAL 1 25 {ECO:0000256|RuleBase:RU362059}.
23	W5QA61	ENSOARP00000019604.1		Carboxylic ester hydrolase	201.03	30	19	8	R.FAPPQPAEPWSFVK.N R.QKTEDELLEVTQK.M K.TITSAVLVHCLR.Q K.NFNTVPYIVGVNK.Q F.LGIPFAKPPLGSLR.F R.IAAFAGCKTITSAVLVHCLR.Q P.FLPTVVDGVVLPK.L K.TITSAVLVHCLR.Q	62442	6.08075			hydrolase activity [GO:0016787]			extr (14)	extr					SIGNAL 1 19 {ECO:0000256|RuleBase:RU361235}.
32	W5PIZ0	ENSOARP00000010410.1		UDP-glucuronosyltransferase	202.91	33	17	15	R.SICDSVVTNKELLSR.L R.VSFELPKVSWWER.Q K.YGGKKPENLGANTR.I R.IYEWIPQNDLLGHPQTR.A R.FSYGNVFER.L R.MTSSDLLNALK.A K.AVINNPIYKENAMELSR.I K.GAAVELDLQR.M K.VSWWERQVQLTK.M R.FSYGNVFER.L R.SICDSVVTNKE.L R.FSYGNVFERL.C R.TSWDFEFPHP.Y K.NGVVVFTLGSMVK.N R.LCAGLPMPSSYVPGT.I	60744	8.8642	metabolic process [GO:0008152]	integral component of membrane [GO:0016021]	glucuronosyltransferase activity [GO:0015020]		SUBCELLULAR LOCATION: Membrane {ECO:0000256|RuleBase:RU362059}; Single-pass membrane protein {ECO:0000256|RuleBase:RU362059}.	pero (21)	plas			TRANSMEM 493 517 Helical. {ECO:0000256|RuleBase:RU362059}.		SIGNAL 1 23 {ECO:0000256|RuleBase:RU362059}.
46	W5QIQ6	ENSOARP00000022608.1	SQRDL	uncharacterised	232.59	55	25	22	R.ALTVNYKQNLIEVR.A K.TAAAVAAQSGILDR.T K.VGAENVAIVEPSETHFYQPIWTLVGAGAKPLSSSGRPTAK.V R.GYWGGPAFLR.K K.ALQDFKEGNAIFTFPNTPVK.C K.ANIIFNTSLGAIFGVKK.Y K.RYPNVFGIGDCTNLPTSK.T K.YADALQKIIQER.A K.VIPSGVEWIKAR.V K.TAAAVAAQSGILDRTISLIMK.N K.YDGYTSCPLVTGYNR.V R.VILAEFNYNAEPLETFPFDQSKER.L T.AKSHYEVLVLGGGSGGISMAAR.M K.KYDGYTSCPLVTGYNR.V K.EGNAIFTFPNTPVK.C K.IMYLSEAYFR.K I.PSGVEWIKAR.V A.IFTFPNTPVK.C K.ALQDFKEG…	49945	9.40936		mitochondrial inner membrane [GO:0005743]	oxidoreductase activity [GO:0016491]			mito (28)	mito
50		ENSOARP00000020643.1	UGT1A1	UDP-glucuronosyltransferase family 1	177.3	29	10	5	R.LLASEFLQK.D R.TVFEDEPFLKR.A A.GKLLVVPVDGSHWLSLVGPLQPLQQR.G R.TVFEDEPFLK.R P.FQREDLEETFISLGR.T	48134
53	W5QJ02	ENSOARP00000022704.1	DHRS7	dehydrogenase/reductase 7	165.58	36	12	12	K.AVLQEFGRIDILVNNGGVSQR.A R.TELATYPGITISNICPGPVQSNIVK.N K.STGSTADQSYK.M K.IVTVNSIVGIIAAPLSTGYCASK.H R.IDILVNNGGVSQR.A K.LGVSLVLSAR.R K.EKDILILPLDLTNR.S E.FGRIDILVNNGGVSQR.A K.AVLQEFGRIDILVNNGGVSQR.A K.DILILPLDLTNRSSHETATK.A R.IDILVNNGGVSQR.A K.STGSTADQSYKMATSR.C	36848	8.367			oxidoreductase activity [GO:0016491]			extr (18)	extr
55	W5P9U7	ENSOARP00000007206.1			213.91	57	26	10	R.FKVEESYDLVPK.L K.ALGMVDAFHDGAADFSGMTGRR.D K.VLHFSEIAANTQEGAEKDPVEKPGSVHHHFQK.L R.DLAVSTVVHK.C K.ENTVEEKFWLNK.D K.VLHFSEIAANTQEG.A R.FKVEESYDLVPK.L K.VLHFSEIAANTQEGAEK.D L.VLLPSEVDGLQEVEDQLTAEK.L R.DLAVSTVVHKCFVEVTEEGTEAAAATGVGVS.V	51638	6.5871		extracellular space [GO:0005615]				cyto (15.5)	extr
81	W5P7Q3	ENSOARP00000006457.1	PHB	prohibitin	203.86	53	18	17	R.KLEAAEDIAYQLSR.S R.NVPVITGSKDLQNVNITLR.I K.AAELIANSLATAGDGLIELR.K R.ILFRPVASQLPR.I K.SVVARFDAGELITQR.E R.IFTSIGEDYDER.V R.SRNITYLPAGQSVLLQLPQ R.FDAGELITQRELVSR.Q R.VLPSITTEILKSVVAR.F R.QVSDDLTER.A K.DLQNVNITLRILFRPVASQLPR.I R.NITYLPAGQSVLLQLPQ K.DLQNVNITLR.I R.AVIFDRFR.G R.FDAGELITQRELVSR.Q R.IFTSIGEDYDERVLPSITTEILK.S R.FDAGELITQRE.L	29804	5.56683	cellular response to interleukin-6 [GO:0071354]; histone deacetylation [GO:0016575]; mitochondrion organization [GO:0007005]; negative regulation of androgen receptor signaling pathway [GO:0060766]; negative regulation of cell growth [GO:0030308]; negative regulation of cell proliferation [GO:0008285]; negative regulation of ERK1 and ERK2 cascade [GO:0070373]; negative regulation of glucocorticoi…	cell surface [GO:0009986]; early endosome [GO:0005769]; integral component of plasma membrane [GO:0005887]; mitochondrial inner membrane [GO:0005743]; nucleoplasm [GO:0005654]	complement component C3a binding [GO:0001850]; complement component C3b binding [GO:0001851]; histone deacetylase binding [GO:0042826]; proteinase activated receptor binding [GO:0031871]; protein C-terminus binding [GO:0008022]; transcription regulatory region DNA binding [GO:0044212]			cyto (13.5)	plas
83	W5PE22	ENSOARP00000008686.1	GDI2	rab GDP dissociation inhibitor beta	129.74	19	7	4	R.YGKSPYLYPLYGLGELPQGFAR.L K.DLGTESQIFISR.T K.FVSISDLLVPK.D R.NPYYGGESASITPLEDLYKR.F	48838	6.65326	protein transport [GO:0015031]; small GTPase mediated signal transduction [GO:0007264]	Golgi apparatus [GO:0005794]; myelin sheath [GO:0043209]	GTPase activator activity [GO:0005096]; Rab GDP-dissociation inhibitor activity [GO:0005093]		SUBCELLULAR LOCATION: Cytoplasm {ECO:0000256|RuleBase:RU363124}.	cyto (17.5)	cyto
88	W5PH14	ENSOARP00000009731.1		UDP-glucuronosyltransferase	196.19	20	10	5		61164	8.76788	metabolic process [GO:0008152]	integral component of membrane [GO:0016021]	glucuronosyltransferase activity [GO:0015020]		SUBCELLULAR LOCATION: Membrane {ECO:0000256|RuleBase:RU362059}; Single-pass membrane protein {ECO:0000256|RuleBase:RU362059}.	pero (25)	plas			TRANSMEM 499 522 Helical. {ECO:0000256|RuleBase:RU362059}.		SIGNAL 1 28 {ECO:0000256|RuleBase:RU362059}.
103	W5PGN9	ENSOARP00000009605.1		UDP-glucuronosyltransferase	169.39	13	7	2	R.YDGKKPDTLGLNTQLYK.W R.LPNFEFVGGIHCKPAK.S	61021	8.94293	metabolic process [GO:0008152]	integral component of membrane [GO:0016021]	glucuronosyltransferase activity [GO:0015020]		SUBCELLULAR LOCATION: Membrane {ECO:0000256|RuleBase:RU362059}; Single-pass membrane protein {ECO:0000256|RuleBase:RU362059}.	pero (19)	plas			TRANSMEM 497 520 Helical. {ECO:0000256|RuleBase:RU362059}.		SIGNAL 1 27 {ECO:0000256|RuleBase:RU362059}.
120	W5P4M1	ENSOARP00000005374.1	PHB2	prohibitin 2	161.84	32	9	7	R.IGGVQQDTILAEGLHFR.I R.LGLDYEERVLPSIVNEVLK.S R.VLPSIVNEVLKSVVAK.F R.QKIVQAEGEAEAAR.P R.VLSRPNAMELPSMYQR.L K.FNASQLITQR.A R.VLPSIVNEVLK.S	30569	9.91364	mammary gland alveolus development [GO:0060749]; mammary gland branching involved in thelarche [GO:0060744]; mitochondrion organization [GO:0007005]; negative regulation of apoptotic process [GO:0043066]; negative regulation of DNA binding transcription factor activity [GO:0043433]; negative regulation of intracellular estrogen receptor signaling pathway [GO:0033147]; negative regulation of mamma…	cell periphery [GO:0071944]; cell surface [GO:0009986]; mitochondrial inner membrane [GO:0005743]; mitochondrial outer membrane [GO:0005741]; nuclear matrix [GO:0016363]; protein complex [GO:0043234]	amide binding [GO:0033218]; protein C-terminus binding [GO:0008022]; protein N-terminus binding [GO:0047485]			cyto_nucl (15.6667)	mito_mem
124	W5Q9Q8	ENSOARP00000019450.1	OCIAD2	OCIA domain-containing protein 2	90.49	25	2	2	R.ALPFSLVSMLVTQGLVHHGYLAANPR.F K.VALAGILGFGLGK.A	16875	9.41156		mitochondrial inner membrane [GO:0005743]				extr (10)	mito
130	W5Q416	ENSOARP00000017455.1		metal binding sites	213.35	14	15	15	K.VSKPALLGAVSAVAANK.T R.GPDDYKIPTVTEIPEEFNVTLVR.S R.SENAYYIPNFR.C R.GLTKTFTLSSPATPELIR.M R.IITIEQALEHNSFLSAEK.K R.CWEECLEKSSFSAR.K R.NHPEPTPEQITEALGGNLCR.C K.TFTLSSPATPELIR.M K.IVYEDLEPR.I K.NADPEVNLLFYLRK.I R.SGNPIAIYSSK.G R.AGGAFGGKVSKPALLGAVSAVAANK.T S.LSNSDELIFFVNGRK.V K.TFTLSSPATPELIR.M R.DDPSTFTPWSIHVS	147896	6.31842			2 iron, 2 sulfur cluster binding [GO:0051537]; electron transfer activity [GO:0009055]; flavin adenine dinucleotide binding [GO:0050660]; iron ion binding [GO:0005506]; NAD binding [GO:0051287]; oxidoreductase activity, acting on CH-OH group of donors [GO:0016614]			cyto (14)	cyto
134	W5PAJ2	ENSOARP00000007452.1	PSAP	prosaposin	113.04	7	5	5		58125	5.01105	adenylate cyclase-inhibiting G-protein coupled receptor signaling pathway [GO:0007193]; cellular response to organic substance [GO:0071310]; epithelial cell differentiation involved in prostate gland development [GO:0060742]; ganglioside GM1 transport to membrane [GO:1905572]; negative regulation of hydrogen peroxide-induced cell death [GO:1903206]; positive regulation of MAPK cascade [GO:0043410…	extracellular matrix [GO:0031012]; extracellular space [GO:0005615]; lysosome [GO:0005764]; mitochondrion [GO:0005739]	beta-galactosidase activity [GO:0004565]; ganglioside GM1 binding [GO:1905573]; ganglioside GM2 binding [GO:1905574]; ganglioside GM3 binding [GO:1905575]; ganglioside GP1c binding [GO:1905577]; ganglioside GT1b binding [GO:1905576]; G-protein coupled receptor binding [GO:0001664]; phospholipid binding [GO:0005543]; protein homodimerization activity [GO:0042803]			E.R. (11)	extr					SIGNAL 1 16 {ECO:0000256|SAM:SignalP}.
143	W5PIZ0	ENSOARP00000010410.1		UDP-glucuronosyltransferase	127.96	16	9	9		60744	8.8642	metabolic process [GO:0008152]	integral component of membrane [GO:0016021]	glucuronosyltransferase activity [GO:0015020]		SUBCELLULAR LOCATION: Membrane {ECO:0000256|RuleBase:RU362059}; Single-pass membrane protein {ECO:0000256|RuleBase:RU362059}.	pero (21)	plas			TRANSMEM 493 517 Helical. {ECO:0000256|RuleBase:RU362059}.		SIGNAL 1 23 {ECO:0000256|RuleBase:RU362059}.
153	W5P503	ENSOARP00000005506.1			115.13	26	4	3	R.DFTPSGIAGAFQR.G E.LGELPSWILMR.D E.LPSWILMRDFTPSGIAGAFQR.G	11098	9.55646		integral component of membrane [GO:0016021]				cyto_nucl (16.5)	cyto_nucl			TRANSMEM 62 79 Helical. {ECO:0000256|SAM:Phobius}.
159	W5QJ02	ENSOARP00000022704.1	DHRS7	dehydrogenase/reductase 7	118.61	16	6	6		36848	8.367			oxidoreductase activity [GO:0016491]			extr (18)	extr
159	W5QJ03	ENSOARP00000022705.1	DHRS7	dehydrogenase/reductase 7	118.61	15	6	6		38095	8.83112			oxidoreductase activity [GO:0016491]			E.R. (16)	E.R
169	W5P2V0	ENSOARP00000004750.1			72.29	3	2	2	K.APDFVFYAPR.L K.IGFPWSEIR.N	65284	6.26141		cytoskeleton [GO:0005856]	actin binding [GO:0003779]			nucl (16)	cyto
186	W5Q329	ENSOARP00000017117.1	UGGT1	UDP-glucose:glycoprotein glucosyltransferase 1	152.48	11	13	10	R.YVLEPEISFTSDGSFTKGPIAK.F R.VSMINNPSEDISYEKTQISR.A R.AIWAALQTQTSNSAK.N R.SPAISWINNLEVDSR.Y K.ILETTTFFQR.A R.LGIEGVSLHNVLK.L K.TAVSSELRAEVEENQK.Y R.KEPVYLSGYGVELAIK.S S.MINNPSEDISYEKTQISR.A R.SEDIYR.I	152589	5.42242	protein glycosylation [GO:0006486]	endoplasmic reticulum [GO:0005783]; protein complex [GO:0043234]	UDP-glucose:glycoprotein glucosyltransferase activity [GO:0003980]; unfolded protein binding [GO:0051082]			cyto (16.5)	E.R
200	W5PU66	ENSOARP00000013997.1	IQGAP1	IQ motif containing GTPase activat	71.97	3	5	4	K.LEGVLAEVAQHYQDTLIR.A R.ILAIGLINEALDEGDAQK.T R.FALGIFAINEAVEKGDVGK.T K.IFYPETTDIYDRK.N	192920	6.00018	cellular response to calcium ion [GO:0071277]; cellular response to epidermal growth factor stimulus [GO:0071364]; cellular response to platelet-derived growth factor stimulus [GO:0036120]; epidermal growth factor receptor signaling pathway [GO:0007173]; fibroblast growth factor receptor signaling pathway [GO:0008543]; negative regulation of dephosphorylation [GO:0035305]; neuron projection exten…	cell-cell junction [GO:0005911]; cytoplasmic ribonucleoprotein granule [GO:0036464]; extrinsic component of cytoplasmic side of plasma membrane [GO:0031234]; lateral plasma membrane [GO:0016328]; microtubule [GO:0005874]; midbody [GO:0030496]; neuron projection [GO:0043005]; ruffle [GO:0001726]	cadherin binding [GO:0045296]; calmodulin binding [GO:0005516]; phosphatidylinositol-3,4,5-trisphosphate binding [GO:0005547]; protein domain specific binding [GO:0019904]; protein kinase binding [GO:0019901]; protein phosphatase binding [GO:0019903]; protein serine/threonine kinase activator activity [GO:0043539]; Rac GTPase binding [GO:0048365]; S100 protein binding [GO:0044548]			cyto (19.5)	cyto
203	W5PLE9	ENSOARP00000011272.1	ERP29	endoplasmic reticulum resident protein 29	93.35	13	5	3	K.SLNILTAFQK.K K.GALPLDTITFYKVIPK.S R.ASGVEAR.Q	28991	5.64044	activation of MAPK activity [GO:0000187]; negative regulation of gene expression [GO:0010629]; negative regulation of protein secretion [GO:0050709]; positive regulation of gene expression [GO:0010628]; protein secretion [GO:0009306]; regulation of endoplasmic reticulum stress-induced intrinsic apoptotic signaling pathway [GO:1902235]	cell surface [GO:0009986]; endoplasmic reticulum lumen [GO:0005788]				extr (29)	E.R					SIGNAL 1 31 {ECO:0000256|SAM:SignalP}.
217	W5NUF4	ENSOARP00000001798.1	LYPD2	LY6/PLAUR domain containing protein 2, synthesis of GPI-anchored proteins	139.59	25	6	5	K.TTLYSLETVYPFLGDSTVTK.S P.FLGDSTVTKSCASK.C T.VYPFLGDSTVTKSCASK.C P.FLGDSTVTK.S N.ANETMCKTTLYSLETVYPFLGDSTVTK.S	13479	4.60297						extr (32)	extr					SIGNAL 1 22 {ECO:0000256|SAM:SignalP}.		yes
230	W5PIG9	ENSOARP00000010238.1		UDP-glucuronosyltransferase	136.75	15	8	2	R.LTSADLLNALK.A R.GHEITVLIPSPSLLIDHTK.V	60236	8.28339	metabolic process [GO:0008152]	integral component of membrane [GO:0016021]	glucuronosyltransferase activity [GO:0015020]		SUBCELLULAR LOCATION: Membrane {ECO:0000256|RuleBase:RU362059}; Single-pass membrane protein {ECO:0000256|RuleBase:RU362059}.	pero (17)	plas			TRANSMEM 493 517 Helical. {ECO:0000256|RuleBase:RU362059}.		SIGNAL 1 23 {ECO:0000256|RuleBase:RU362059}.		yes
270	W5NRD1	ENSOARP00000000721.1	ERLIN2	ER lipid raft associated 2	115.78	10	3	2	K.ALIEAEKVAQVAEITFGQK.V R.ISEIEDAAFLAREK.A	37688	5.3559	negative regulation of cholesterol biosynthetic process [GO:0045541]; negative regulation of fatty acid biosynthetic process [GO:0045717]; SREBP signaling pathway [GO:0032933]; ubiquitin-dependent ERAD pathway [GO:0030433]	cytosol [GO:0005829]; endoplasmic reticulum membrane [GO:0005789]; membrane raft [GO:0045121]; plasma membrane [GO:0005886]; protein complex [GO:0043234]	ubiquitin protein ligase binding [GO:0031625]			extr (19)	cyto_E.R					SIGNAL 1 25 {ECO:0000256|SAM:SignalP}.
300	W5NYA7	ENSOARP00000003155.1	PEBP1		124.67	39	4	3	K.YGGAEVDELGKVLTPTQVK.N M.PVDLSKWSGPLSLQEVDERPQHPLQVK.Y K.GNNISSGTVLSDYVGSGPPKGTGLHR.Y	21016	6.96307						cyto (23)	cyto				yes
368	W5PJA0	ENSOARP00000010521.1	CUTA	cutA divalent cation tolerance homolog	80	23	3	3		18815	5.35797	protein localization [GO:0008104]; response to metal ion [GO:0010038]	integral component of membrane [GO:0016021]	enzyme binding [GO:0019899]			extr (24)	extr_mem			TRANSMEM 6 28 Helical. {ECO:0000256|SAM:Phobius}.
386	W5P940	ENSOARP00000006948.1	SSR4	signal sequence receptor subunit 4	92.06	18	3	3	R.FFDEESYSLLRK.A R.NNEDVSVIPPLFTVSVDHR.G	18885	5.48981		endoplasmic reticulum [GO:0005783]; integral component of membrane [GO:0016021]				plas (24)	E.R_mem					SIGNAL 1 23 {ECO:0000256|SAM:SignalP}.
399	W5NQ67	ENSOARP00000000307.1		uncharacterised	88.38	26	4	2	K.VLTPELYAELRAK.S R.SGPPLGPGGLTGLQPGQAGILGVR.G	17434	5.42255			ATP binding [GO:0005524]; kinase activity [GO:0016301]			nucl (17.5)	nucl
433	W5QH00	ENSOARP00000021999.1	RETSAT	retinol saturase	77.5	4	2	2		66882	9.16888		endoplasmic reticulum membrane [GO:0005789]; nuclear outer membrane [GO:0005640]	all-trans-retinol 13,14-reductase activity [GO:0051786]			plas (19.5)	E.R					SIGNAL 1 21 {ECO:0000256|SAM:SignalP}.
490	W5PF71	ENSOARP00000009086.1	KPNB1	karyopherin subunit beta 1	81.98	6	4	3	K.LAATNALLNSLEFTK.A R.HFIMQVVCEATQCPDTR.V R.VLANPGNSQVAR.V	96087	4.75568	astral microtubule organization [GO:0030953]; establishment of mitotic spindle localization [GO:0040001]; intracellular protein transport [GO:0006886]; mitotic chromosome movement towards spindle pole [GO:0007079]; mitotic metaphase plate congression [GO:0007080]; mitotic spindle assembly [GO:0090307]; Ran protein signal transduction [GO:0031291]; ribosomal protein import into nucleus [GO:0006610]	cytosol [GO:0005829]; endoplasmic reticulum tubular network [GO:0071782]; nuclear membrane [GO:0031965]; nucleoplasm [GO:0005654]; protein complex [GO:0043234]	Hsp90 protein binding [GO:0051879]; protein domain specific binding [GO:0019904]; protein transporter activity [GO:0008565]; Ran GTPase binding [GO:0008536]			cyto (15.5)	cyto
505	W5P985	ENSOARP00000006993.1	ABHD14B	abhydrolase domain containing 14B	68.8	14	3	2	R.AVAIDLPGLGR.S R.EGAIQVQGQSLFFR.E	22483	6.28973	positive regulation of transcription from RNA polymerase II promoter [GO:0045944]	cytosol [GO:0005829]; nucleolus [GO:0005730]	hydrolase activity [GO:0016787]			cyto (19)	cyto_nucl
529	W5QCL6	ENSOARP00000020463.1		Casein kinase 2 alpha 4	83.05	10	2	2	R.FVHSENQHLVSPEALDFLDKLLR.Y R.GGPNIITLADIVKDPVSR.T	45436	8.48724	protein autophosphorylation [GO:0046777]		ATP binding [GO:0005524]; beta-catenin binding [GO:0008013]; protein phosphatase regulator activity [GO:0019888]; protein serine/threonine kinase activity [GO:0004674]			nucl (27)	nucl
543	W5PXJ8	ENSOARP00000015182.1	CMBL	hydrolase activity	145.9	29	6	5	K.AVVVIQDIFGWQLPNTR.Y R.IEYGGLGHEVQVEHIKAYLTK.S R.AGVSVYGIIKDAEDVYSLK.N M.ANEAHPCPCDIGHR.I R.IEYGGLGHEVQVEHIK.A	27595	6.14166			hydrolase activity [GO:0016787]			cyto (20.5)	cyto
555	W5PJY0	ENSOARP00000010751.1	EMC1	ER membrane protein complex subunit 1	95.54	9	6	5	K.LVVATEKNVIAALNSR.T R.IGLWRSLNPNLLAVVTES.T R.YGLDIYQTR.V K.FNVDDGEIIQQVR.V K.GTAEGVVDAMLLCGQDAITVSNGGRIMR.S	112459	7.9151		ER membrane protein complex [GO:0072546]				extr (12)	E.R_mem					SIGNAL 1 21 {ECO:0000256|SAM:SignalP}.
577	W5PWS0	ENSOARP00000014903.1		Membrane cofactor protein	56.75	17	4	3	R.LICVGNDEWSSQPPQCK.V K.AEGSASYSTYQDK.A R.LASSGRFAGVLLLAPLLVLPASSDACGDPPR.F	39427	6.32001	single fertilization [GO:0007338]	cell surface [GO:0009986]; inner acrosomal membrane [GO:0002079]; integral component of membrane [GO:0016021]			SUBCELLULAR LOCATION: Cytoplasmic vesicle, secretory vesicle, acrosome inner membrane {ECO:0000256|PIRNR:PIRNR037971}.	plas (31)	cyto_mem			TRANSMEM 310 336 Helical. {ECO:0000256|SAM:Phobius}.		SIGNAL 1 40 {ECO:0000256|SAM:SignalP}.
598	W5PZP8	ENSOARP00000015934.1	FIS1	fission mitochondrial 1	76.5	20	2	2	R.GLLQTEPQNNQAKELER.L K.GLALLEELLPK.G	15851	9.32025	mitochondrial fission [GO:0000266]	integral component of membrane [GO:0016021]; mitochondrial outer membrane [GO:0005741]			SUBCELLULAR LOCATION: Mitochondrion outer membrane {ECO:0000256|PIRNR:PIRNR008835}.	pero (11)	mito_mem			TRANSMEM 112 137 Helical. {ECO:0000256|SAM:Phobius}.
608	W5PSF8	ENSOARP00000013387.1	CRYZ	crystallin zeta	83.69	8	3	3	R.VFEFGGPEVLK.L R.AIRVFEFGGPEVLK.L K.QGAAIGIPYFTAYR.A	35294	8.5661	protein homotetramerization [GO:0051289]; xenobiotic catabolic process [GO:0042178]	cytosol [GO:0005829]	mRNA 3'-UTR binding [GO:0003730]; NADPH:quinone reductase activity [GO:0003960]; NADPH binding [GO:0070402]; zinc ion binding [GO:0008270]			cyto (28.5)	cyto
636	W5NQW9	ENSOARP00000000559.1			50.05	2	4	2	K.TMSWAVTPK.S V.TLEDGIQGR.N	165606	6.06586		extracellular space [GO:0005615]	endopeptidase inhibitor activity [GO:0004866]			extr (17)	extr					SIGNAL 1 24 {ECO:0000256|SAM:SignalP}.
694	W5Q9I6	ENSOARP00000019378.1	OCIAD1	OCIA domain-containing protein 1	68.92	20	4	3	K.NLENSPLGEALR.S R.VFAECNDESFWFR.S R.EPNAEVPRPIPHIGADYIPTEEER.R	27855	6.67474	regulation of stem cell differentiation [GO:2000736]	endosome [GO:0005768]; mitochondrion [GO:0005739]				nucl (17.5)	mito
788	W5P5M7	ENSOARP00000005730.1	VPS26A	VPS26 retromer complex component A, Vacuolar protein sorting-associated protein 26A	49.56	8	3	2	K.ELALPGELTQSR.S R.LFLAGYDPTPTMR.D	42388	6.00531						cyto (12)	cyto
796	C5IJ99	ENSOARP00000014865.1	RHOA	GTPase activity	67.52	17	3	2	K.HFCPNVPIILVGNKK.D R.LRPLSYPDTDVIL.M	21768	5.8277	alpha-beta T cell lineage commitment [GO:0002363]; androgen receptor signaling pathway [GO:0030521]; angiotensin-mediated vasoconstriction involved in regulation of systemic arterial blood pressure [GO:0001998]; apical junction assembly [GO:0043297]; beta selection [GO:0043366]; cell-matrix adhesion [GO:0007160]; cell morphogenesis [GO:0000902]; cerebral cortex cell migration [GO:0021795]; forebr…	cytosol [GO:0005829]; lamellipodium [GO:0030027]; mitochondrion [GO:0005739]; nucleus [GO:0005634]; ruffle membrane [GO:0032587]	GTPase activity [GO:0003924]; GTP binding [GO:0005525]			cyto (16)	cyto
945	D6PX64	ENSOARP00000013414.1	CRISP3	Cysteine-rich secretory protein 3	2653.39	20	4	2	K.YLYVCQYCPAGNIVGKQHVPYQK.G K.AAANAQNWANKCLFK.H	27310	8.63617		extracellular region [GO:0005576]				extr (29)	extr					SIGNAL 1 22 {ECO:0000256|SAM:SignalP}.
1028	W5NY29	ENSOARP00000003077.1	RTN4	reticulon 4	46.9	3	4	2	K.ADSSPTLVREYTDLEVSHK.S K.VLVKEAEK.K	130836	4.51154	axonal fasciculation [GO:0007413]; cardiac epithelial to mesenchymal transition [GO:0060317]; cerebral cortex radial glia guided migration [GO:0021801]; endoplasmic reticulum tubular network formation [GO:0071787]; endoplasmic reticulum tubular network membrane organization [GO:1990809]; negative regulation of axon extension [GO:0030517]; nuclear pore complex assembly [GO:0051292]; positive regul…	cell projection [GO:0042995]; endoplasmic reticulum tubular network membrane [GO:0098826]; integral component of endoplasmic reticulum membrane [GO:0030176]; neuronal cell body [GO:0043025]; nuclear envelope [GO:0005635]; postsynaptic density [GO:0014069]	cadherin binding [GO:0045296]; ubiquitin protein ligase binding [GO:0031625]		SUBCELLULAR LOCATION: Endoplasmic reticulum membrane {ECO:0000256|RuleBase:RU210713}; Multi-pass membrane protein {ECO:0000256|RuleBase:RU210713}.	plas (23)	E.R_mem			TRANSMEM 1031 1054 Helical. {ECO:0000256|RuleBase:RU210713}.; TRANSMEM 1140 1161 Helical. {ECO:0000256|RuleBase:RU210713}.
1391	W5PFI0	ENSOARP00000009195.1	LYPD3	LY6/PLAUR domain containing protein 3, synthesis of GPI-anchored proteins	63.92	8	2	2	R.GCVQDELCTR.D R.DSATGPGFTLSGSCCQGSR.C	37863	8.36005						extr (27.5)	extr					SIGNAL 1 32 {ECO:0000256|SAM:SignalP}.		yes
1737	W5QFK5	ENSOARP00000021503.1	NRAS	neuroblastoma RAS viral oncogene homolog	68.51	14	2	2	M.TEYKLVVVGAGGVGK.S R.QGVEDAFYTLVR.E	21229	5.01019	positive regulation of endothelial cell proliferation [GO:0001938]; signal transduction [GO:0007165]	Golgi apparatus [GO:0005794]; membrane [GO:0016020]	GTPase activity [GO:0003924]; GTP binding [GO:0005525]; protein complex binding [GO:0032403]			cyto (25.5)	golgi
2040	W5PYY0	ENSOARP00000015666.1	EMC2	ER membrane protein complex subunit 2	43.95	10	2	2	R.ALFGLYMSASHIASNPK.A K.YTQGGLENLELSR.K	34735	6.62946		ER membrane protein complex [GO:0072546]; mitochondrion [GO:0005739]				cyto (20.5)	E.R_mito
3008	W5PU46	ENSOARP00000013977.1	TMEM256	Uncharacterized protein	48.16	47	2	2	R.RLGALSGAGALGLASYGAHGAQFPDAYGK.E K.ELFDTSNKQHFLHSLALLAVPLCR.K	11765	8.7121		integral component of membrane [GO:0016021]; mitochondrial inner membrane [GO:0005743]				mito (18)	mito_mem			TRANSMEM 65 84 Helical. {ECO:0000256|SAM:Phobius}.; TRANSMEM 96 112 Helical. {ECO:0000256|SAM:Phobius}.				yes
